# Supplementary material for: Marked seasonal variation in the wild mouse gut microbiota
Source: ISME J. 2015 May 29;9(11):2423–34. doi: 10.1038/ismej.2015.53 (PMC4611506; doi:10.1038/ismej.2015.53)
Supplement: Supplementary Table S1 [file ismej201553x8.xls]

## Sheet: TableS1
	Table S1. 16S rRNA gene sequencing metadata.
	Sample ID	Barcode Sequence	Month	Year	Animal ID	Sex	Age	Reproductive Status	Wood	Grid	Trap	Sequences
	WM101	TGCATGACAGTC	5	2010	16578784	Female	Adult	Reproductive	Haddon	HW2	1-5a	137274
	WM176	CACACTGAAGTC	5	2010	16002084	Female	Adult	Reproductive	Haddon	HW4	3-5a	83420
	WM51	GCCTATGAGATC	5	2010	35820052	Female	Adult	Reproductive	Haddon	HW1	2-8a	32456
	WM54	GACTGACTCGTC	5	2010	35803612	Female	Adult	Reproductive	Haddon	HW1	6-6a	109506
	WM60	CTCTCATATGCT	5	2010	35803612	Female	Adult	Reproductive	Haddon	HW1	6-6a	19793
	WM72	GTCGTGTAGCCT	5	2010	16028048	Female	Adult	Nonreproductive	Haddon	HW1	8-7a	19897
	WM154	ACGTCTCAGTGC	5	2010	16555879	Male	Adult	Scrotal	Haddon	HW3	3-8a	32626
	WM175	ACTATCAGTGGC	5	2010	16543019	Male	Adult	Scrotal	Haddon	HW4	2-6a	133608
	WM50	GTTCAGACTAGC	5	2010	16578818	Male	Adult	Scrotal	Haddon	HW1	2-3a	31439
	WM56	GAGATACAGTTC	5	2010	16583269	Male	Adult	Scrotal	Haddon	HW1	5-5a	24516
	WM59	CAAGCTAGCTGT	5	2010	15883304	Male	Adult	Scrotal	Haddon	HW1	6-5a	21939
	WM69	CACTTGCTCTCT	5	2010	16583269	Male	Adult	Scrotal	Haddon	HW1	5-5a	18650
	WM185	CTGTCAGTGACC	5	2010	16005083	Female	Adult	Reproductive	Manor	MW1	1-8a	19520
	WM200	TACGACTCTGGC	5	2010	15878100	Female	Adult	Reproductive	Manor	MW1	8-5a	89753
	WM206	CGACTGCAGCTT	5	2010	16010378	Female	Adult	Nonreproductive	Manor	MW1	3-1a	24985
	WM212	ACTCGTGATAGC	5	2010	15875115	Female	Adult	Nonreproductive	Manor	MW1	3-8b	104118
	WM219	ACATGCACATGC	5	2010	15877888	Female	Adult	Reproductive	Manor	MW1	8-1a	112596
	WM268	TGATCACTCTTC	5	2010	35840057	Female	Adult	Reproductive	Manor	MW2	8-8a	115646
	WM281	TGTAGTATAGGC	5	2010	35844271	Female	Adult	Reproductive	Manor	MW2	3-1a	93248
	WM292	TCAACGTGCTGC	5	2010	16011265	Female	Adult	Reproductive	Manor	MW2	7-3a	21718
	WM293	GAAGACAGCGAC	5	2010	15874782	Female	Adult	Reproductive	Manor	MW2	7-7a	38599
	WM202	GCATACTACAGC	5	2010	35821262	Male	Adult	Scrotal	Manor	MW1	1-8b	45288
	WM290	CTGACGATCCGT	5	2010	15892264	Male	Adult	Scrotal	Manor	MW2	6-6a	18701
	WM294	TTGTACTCACTC	5	2010	35893363	Male	Adult	Scrotal	Manor	MW2	7-7a	42709
	WM296	GTACTGAAGATC	5	2010	35836305	Male	Adult	Descended	Manor	MW2	8-5a	55178
	WM129	CATAGCTCGGTC	6	2010	35837820	Female	Adult	Reproductive	Haddon	HW3	3-8a	23400
	WM152	CTCATCATGTTC	6	2010	35834306	Female	Adult	Reproductive	Haddon	HW3	2-7a	60965
	WM165	CTCACGCAATGC	6	2010	16580364	Female	Adult	Reproductive	Haddon	HW4	1-5a	122857
	WM66	TCTAACGAGTGC	6	2010	16002084	Female	Adult	Reproductive	Haddon	HW1	8-8a	61543
	WM68	ACAGTGCGTCCT	6	2010	16005826	Female	Juvenile	Nonreproductive	Haddon	HW1	3-2a	13086
	WM97	CTGGCATCTAGC	6	2010	16576839	Female	Adult	Reproductive	Haddon	HW2	6-8a	123349
	WM166	TCGACATCTCTT	6	2010	16025611	Male	Adult	Scrotal	Haddon	HW4	3-7a	20026
	WM49	ATCGCGACTGCT	6	2010	15883304	Male	Adult	Scrotal	Haddon	HW1	2-2a	18348
	WM57	TCTGATCGAGGT	6	2010	16583269	Male	Adult	Descended	Haddon	HW1	8-6b	9999
	WM63	TCCTGTGCGAGT	6	2010	15887001	Male	Adult	Scrotal	Haddon	HW1	8-6a	17312
	WM64	AGATGATCAGTC	6	2010	35890010	Male	Adult	Scrotal	Haddon	HW1	8-2b	21221
	WM65	ATGATGAGCCTC	6	2010	16583269	Male	Adult	Descended	Haddon	HW1	8-6b	47389
	WM184	ATCGTAGTGGTC	6	2010	35867279	Female	Adult	Nonreproductive	Manor	MW1	1-8a	198471
	WM191	TATCGACACAAG	6	2010	15877888	Female	Adult	Reproductive	Manor	MW1	5-1b	132059
	WM193	GTGTTGTCGTGC	6	2010	16554555	Female	Juvenile	Nonreproductive	Manor	MW1	6-1a	56385
	WM195	CACGAGCTACTC	6	2010	15878100	Female	Adult	Reproductive	Manor	MW1	7-5a	54910
	WM197	TAAGATGCAGTC	6	2010	35878610	Male	Subadult	Descended	Manor	MW1	8-1a	14990
	WM207	ATCTGGACGATC	6	2010	15892603	Male	Adult	Scrotal	Manor	MW1	3-1a	44187
	WM220	GCTGTCGTCAAC	6	2010	15877261	Male	Juvenile	Abdominal	Manor	MW1	8-1a	4078
	WM119	AGTGATGTGACT	7	2010	35834306	Female	Adult	Reproductive	Haddon	HW3	1-4a	71712
	WM122	GAACGATCATGT	7	2010	35837820	Female	Adult	Reproductive	Haddon	HW3	1-6a	69489
	WM123	TGTGGCTCGTGT	7	2010	35837820	Female	Adult	Reproductive	Haddon	HW3	1-6a	17048
	WM145	CCAGTATCGCGT	7	2010	35834306	Female	Adult	Reproductive	Haddon	HW3	1-4a	73048
	WM156	CACATCAGCGCT	7	2010	35824355	Female	Adult	Reproductive	Haddon	HW3	6-3a	18056
	WM167	GTGTGCTAACGT	7	2010	16580364	Female	Adult	Reproductive	Haddon	HW4	3-7a	81646
	WM53	TAGCAGTTGCGT	7	2010	35834306	Female	Adult	Reproductive	Haddon	HW3	1-4a	56812
	WM95	ACGACCTACGCT	7	2010	35808033	Female	Adult	Reproductive	Haddon	HW2	7-6a	49475
	WM111	TCGAGCCGATCT	7	2010	35791550	Male	Adult	Scrotal	Haddon	HW2	6-3a	54060
	WM121	CACGTGACATGT	7	2010	35834328	Male	Subadult	Scrotal	Haddon	HW4	7-5a	72210
	WM127	ACCACACGTAGT	7	2010	35861097	Male	Subadult	Descended	Haddon	HW4	7-4a	71336
	WM130	TACGCGTACAGT	7	2010	35861097	Male	Subadult	Descended	Haddon	HW4	7-4a	29426
	WM131	ATAGGCTGTAGT	7	2010	35861097	Male	Subadult	Descended	Haddon	HW4	7-4a	49110
	WM147	ATGCAGAGATCT	7	2010	35834328	Male	Subadult	Scrotal	Haddon	HW4	7-5a	95861
	WM172	TGGTCGCATCGT	7	2010	16025611	Male	Adult	Scrotal	Haddon	HW4	7-6a	36418
	WM75	TGAAGTCACAGT	7	2010	35845343	Male	Adult	Scrotal	Haddon	HW3	8-5a	39555
	WM87	GTAGACATGTGT	7	2010	35791550	Male	Adult	Scrotal	Haddon	HW2	6-3a	97469
	WM88	GCGCGTGTATCT	7	2010	35791550	Male	Adult	Scrotal	Haddon	HW2	6-3a	35940
	WM98	AGCTTCGACAGT	7	2010	35822042	Male	Adult	Scrotal	Haddon	HW2	5-3a	61804
	WM233	GTGTATCGCCAC	7	2010	15878100	Female	Adult	Reproductive	Manor	MW2	1-8b	29519
	WM238	ACTCCGATAGAC	7	2010	15878100	Female	Adult	Reproductive	Manor	MW2	1-8b	46830
	WM242	CGTGATCCGCTA	7	2010	16011265	Female	Adult	Reproductive	Manor	MW2	3-2a	72249
	WM245	AGTCTAGAGTAC	7	2010	15878100	Female	Adult	Reproductive	Manor	MW2	1-8b	44131
	WM276	ACTGTGACGTCC	7	2010	16011265	Female	Adult	Reproductive	Manor	MW2	3-2a	60307
	WM181	TGTGCACGCCAT	7	2010	35820882	Male	Adult	Scrotal	Manor	MW1	1-6a	16855
	WM221	GTGCTGCGCTTA	7	2010	35878610	Male	Subadult	Descended	Manor	MW1	8-2a	34708
	WM230	TCGCGCAACTGT	7	2010	35872357	Male	Adult	Scrotal	Manor	MW2	1-7a	63899
	WM243	CGTATGCCGTAC	7	2010	35881540	Male	Subadult	Descended	Manor	MW2	3-5a	17390
	WM246	TACAGCGCATAC	7	2010	15894327	Male	Adult	Scrotal	Manor	MW2	5-1a	26866
	WM259	ACTGTCGCAGTA	7	2010	15894327	Male	Adult	Scrotal	Manor	MW2	5-1a	39355
	WM266	CGAGTCACGATT	7	2010	35890371	Male	Adult	Scrotal	Manor	MW2	8-6a	33132
	WM269	CAGATGTCGCTA	7	2010	35858853	Male	Adult	Scrotal	Manor	MW1	7-6a	67963
	WM275	TGAGCAACATAC	7	2010	35893003	Male	Adult	Scrotal	Manor	MW2	1-8a	64693
	WM288	GCCATGTGTGTA	7	2010	35877606	Male	Subadult	Abdominal	Manor	MW2	5-8a	41964
	WM112	CTCTCTCACTTG	8	2010	35808033	Female	Adult	Reproductive	Haddon	HW2	7-7a	7927
	WM144	ACTAGCGTTCAG	8	2010	35834306	Female	Adult	Reproductive	Haddon	HW3	1-4a	22266
	WM146	AGAGACGCGTAG	8	2010	35834306	Female	Adult	Reproductive	Haddon	HW3	1-4a	23817
	WM169	CAGCTATGGACT	8	2010	35847827	Female	Adult	Reproductive	Haddon	HW4	5-8a	51823
	WM174	TCGTGGATAGCT	8	2010	16580364	Female	Adult	Reproductive	Haddon	HW4	8-4a	10636
	WM28	CACTGAGTACGT	8	2010	35831861	Female	Adult	Descended	Haddon	HW3	2-8a	211318
	WM30	CACTTGCTCTCT	8	2010	35824355	Female	Adult	Reproductive	Haddon	HW3	5-7a	173395
	WM33	CGACTGCAGCTT	8	2010	16578590	Female	Adult	Reproductive	Haddon	HW3	8-8a	112451
	WM34	CAAGCTAGCTGT	8	2010	16576839	Female	Adult	Reproductive	Haddon	HW3	5-8a	186417
	WM36	TGCTACAGACGT	8	2010	16578590	Female	Adult	Reproductive	Haddon	HW3	8-8a	216883
	WM38	TGCTCTTGCTCT	8	2010	16576839	Female	Adult	Reproductive	Haddon	HW3	5-8a	131901
	WM113	CTAATCAGAGTG	8	2010	35801365	Male	Adult	Scrotal	Haddon	HW2	7-8a	6016
	WM116	TAGTAGCACCTG	8	2010	35827308	Male	Adult	Descended	Haddon	HW2	8-2a	12556
	WM148	TGAGTCATTGAG	8	2010	35796842	Male	Subadult	Descended	Haddon	HW3	1-5a	30144
	WM29	TCCTGTGCGAGT	8	2010	35834328	Male	Adult	Descended	Haddon	HW3	1-3a	305755
	WM31	CTCTCATATGCT	8	2010	35861097	Male	Adult	Scrotal	Haddon	HW3	2-7a	207803
	WM32	GTCGTGTAGCCT	8	2010	35807596	Male	Adult	Scrotal	Haddon	HW3	4-5a	400136
	WM35	AGAGAGACAGGT	8	2010	35870617	Male	Subadult	Descended	Haddon	HW3	2-8a	171564
	WM37	CTCTAGAAGAGT	8	2010	35821792	Male	Adult	Scrotal	Haddon	HW2	8-8a	332616
	WM39	GTCAGTATGGCT	8	2010	35802032	Male	Subadult	Descended	Haddon	HW3	3-8a	125614
	WM40	GCGATCACACCT	8	2010	35797274	Male	Adult	Scrotal	Haddon	HW3	8-4a	678142
	WM210	GCAGTCTAAGAT	8	2010	15875115	Female	Adult	Nonreproductive	Manor	MW1	1-5a	129551
	WM228	GCCATAGTGTGT	8	2010	35794832	Female	Adult	Reproductive	Manor	MW2	1-6a	67640
	WM231	AGCGTCTGAACT	8	2010	16577787	Female	Adult	Nonreproductive	Manor	MW2	1-8b	26868
	WM234	TCTACGGCACGT	8	2010	16577787	Female	Adult	Nonreproductive	Manor	MW2	1-8b	80555
	WM274	GTAGTAGACCAT	8	2010	35798302	Female	Adult	Reproductive	Manor	MW2	1-7b	135618
	WM279	TGTGCACGCCAT	8	2010	15878100	Female	Adult	Reproductive	Manor	MW2	1-7b	59819
	WM295	TGACGTAGAACT	8	2010	35832272	Female	Adult	Reproductive	Manor	MW2	8-5a	106478
	WM183	GCTAAGTGATGT	8	2010	35889792	Male	Adult	Scrotal	Manor	MW2	1-7a	81326
	WM199	ACTAGGATCAGT	8	2010	35878610	Male	Adult	Scrotal	Manor	MW1	8-4a	7225
	WM223	TAGTAGCACCTG	8	2010	35878610	Male	Adult	Scrotal	Manor	MW1	8-4a	23776
	WM229	GCTCAGGACTCT	8	2010	35872357	Male	Adult	Scrotal	Manor	MW2	1-6a	18227
	WM249	CCTACATGAGAC	8	2010	35796346	Male	Adult	Scrotal	Manor	MW2	4-7a	59232
	WM250	CTAATCAGAGTG	8	2010	35806328	Male	Adult	Scrotal	Manor	MW2	7-7b	33983
	WM251	AGATAGCTCGCT	8	2010	35804592	Male	Adult	Descended	Manor	MW2	4-8a	12467
	WM252	CTCTCTCACTTG	8	2010	35889792	Male	Adult	Scrotal	Manor	MW2	1-7a	45963
	WM255	GCCTGCAGTACT	8	2010	35877606	Male	Adult	Descended	Manor	MW2	4-8b	4505
	WM256	CCGCTACGTGAT	8	2010	35795356	Male	Adult	Descended	Manor	MW2	4-8b	45646
	WM286	GTGACTAGTGAT	8	2010	35807315	Male	Adult	Descended	Manor	MW2	5-5a	123341
	WM291	TACACGCTGATG	8	2010	35866520	Male	Adult	Descended	Manor	MW2	6-8a	42711
	WM297	CGATGAATATCG	8	2010	35877281	Male	NA	NA	Manor	MW2	8-6a	42895
	WM102	CAACTAGACTCG	9	2010	48842561	Female	Adult	Nonreproductive	Haddon	HW2	1-6b	24580
	WM109	TCACGGTGACAT	9	2010	35832596	Female	Adult	Reproductive	Haddon	HW2	7-2a	25587
	WM11	CTAGTCGCTGGT	9	2010	35830375	Female	Subadult	Nonreproductive	Haddon	HW4	8-4a	414191
	WM124	TACGCAGCACTA	9	2010	48844344	Female	Adult	Reproductive	Haddon	HW3	1-7a	10786
	WM13	GAGTATCTGAGT	9	2010	35798098	Female	Subadult	Nonreproductive	Haddon	HW4	7-6a	1843208
	WM15	ACAAGTGCTGCT	9	2010	35815574	Female	Subadult	Nonreproductive	Haddon	HW4	8-7a	3724694
	WM164	GAGTGCTCTAAC	9	2010	16578590	Female	Adult	Nonreproductive	Haddon	HW3	8-8a	25196
	WM170	CTGTGATCGGAT	9	2010	16036258	Female	Subadult	Nonreproductive	Haddon	HW4	5-7a	22466
	WM18	AGCCGACTCTGT	9	2010	35830375	Female	Subadult	Nonreproductive	Haddon	HW4	8-4a	1256968
	WM20	GACACTCACCGT	9	2010	35819373	Female	Adult	Reproductive	Haddon	HW4	7-8a	2194299
	WM21	ATCGAATCGAGT	9	2010	35800772	Female	Subadult	Nonreproductive	Haddon	HW1	7-3a	3383980
	WM22	AGTACGCAGTCT	9	2010	35844625	Female	Adult	Reproductive	Haddon	HW1	6-4a	3063424
	WM23	ATCGCGACTGCT	9	2010	35821560	Female	Juvenile	Nonreproductive	Haddon	HW4	8-6a	3132218
	WM24	ACAGTGCGTCCT	9	2010	35791080	Female	Adult	Nonreproductive	Haddon	HW1	5-8a	253889
	WM26	GACCACTGCTGT	9	2010	35844625	Female	Adult	Reproductive	Haddon	HW1	6-4a	2804463
	WM3	GCATCGTCTGGT	9	2010	35800532	Female	Adult	Reproductive	Haddon	HW4	4-4a	230568
	WM41	ACGAGACTGATT	9	2010	35792520	Female	Adult	Reproductive	Haddon	HW1	6-2a	446427
	WM42	ATGAAGCACTGT	9	2010	35818081	Female	Adult	Reproductive	Haddon	HW1	1-3a	4548931
	WM61	TACACGCTGATG	9	2010	35814279	Female	Juvenile	Nonreproductive	Haddon	HW1	8-3b	19860
	WM62	CGAATGAGTCAT	9	2010	35881274	Female	Adult	Reproductive	Haddon	HW1	7-7a	31231
	WM67	CGCCACGTGTAT	9	2010	16028048	Female	Adult	Reproductive	Haddon	HW1	8-8a	25262
	WM73	GCAGTCTAAGAT	9	2010	16028048	Female	Adult	Reproductive	Haddon	HW1	8-8a	34233
	WM78	CTCTACGAACAG	9	2010	48829082	Female	Adult	Reproductive	Haddon	HW2	2-5a	89628
	WM79	TGCGTCAGCTAC	9	2010	48842561	Female	Adult	Nonreproductive	Haddon	HW2	1-6b	19861
	WM8	GACTAGTCAGCT	9	2010	35819629	Female	Subadult	Reproductive	Haddon	HW4	4-7a	534096
	WM9	CATCGACGAGTT	9	2010	35831849	Female	Subadult	Reproductive	Haddon	HW4	2-6a	145462
	WM93	TATATGTGCGAG	9	2010	35832596	Female	Adult	Reproductive	Haddon	HW2	7-2a	18574
	WM1	CTAGCGTGCGTT	9	2010	35817338	Male	Adult	Descended	Haddon	HW4	2-7a	115374
	WM10	TGAGTGGTCTGT	9	2010	35798543	Male	Subadult	Nonreproductive	Haddon	HW4	4-8a	147191
	WM100	GTAGTAGACCAT	9	2010	48852813	Male	Adult	Scrotal	Haddon	HW2	1-4a	36656
	WM103	CTACTAGCGGTA	9	2010	35828006	Male	Adult	Scrotal	Haddon	HW2	1-7a	13105
	WM106	CCACTCTCTCTA	9	2010	35796568	Male	Adult	Abdominal	Haddon	HW2	2-8b	25404
	WM107	TTCGCAGATACG	9	2010	35821116	Male	Adult	Scrotal	Haddon	HW2	2-8a	25135
	WM12	CTGACGATCCGT	9	2010	35834078	Male	Adult	Scrotal	Haddon	HW4	4-7b	182279
	WM126	GTGTACATAACG	9	2010	35790770	Male	NA	NA	Haddon	HW3	1-8b	43534
	WM136	ACTGCTATCGCG	9	2010	35807596	Male	Adult	Descended	Haddon	HW3	5-7a	36069
	WM14	CAGTGCACGTCT	9	2010	16575852	Male	Adult	Scrotal	Haddon	HW1	3-7a	2559465
	WM143	ATTGAGTGAGTC	9	2010	48822339	Male	Subadult	Abdominal	Haddon	HW3	8-7a	23318
	WM155	ACGTCCACTGTG	9	2010	48807844	Male	Adult	Descended	Haddon	HW3	3-8a	104775
	WM158	TAGAGAATGCTC	9	2010	35823109	Male	Adult	Abdominal	Haddon	HW3	5-8a	96852
	WM16	AGCTGTCAAGCT	9	2010	35861097	Male	Adult	Scrotal	Haddon	HW4	1-3b	5247784
	WM162	AGCTATGTATGG	9	2010	35797274	Male	Adult	Scrotal	Haddon	HW3	7-7a	18280
	WM17	GTACGCACAGTT	9	2010	35808340	Male	Subadult	Abdominal	Haddon	HW1	8-3a	133139
	WM19	TGACTCTGCGGT	9	2010	35795548	Male	Adult	Scrotal	Haddon	HW4	3-5a	2419123
	WM2	CATGAACAGTGT	9	2010	35806884	Male	Adult	Abdominal	Haddon	HW1	4-7a	153076
	WM25	TCGACATCTCTT	9	2010	35819101	Male	Adult	Scrotal	Haddon	HW1	3-2b	421127
	WM27	TCTGATCGAGGT	9	2010	16583269	Male	Adult	Scrotal	Haddon	HW1	6-7b	145559
	WM4	ATCCATGAGCGT	9	2010	35801568	Male	Subadult	Abdominal	Haddon	HW1	3-3a	237091
	WM43	CTAAGACGTCGT	9	2010	35806520	Male	Adult	Scrotal	Haddon	HW4	6-7b	2882529
	WM44	ATTCTCTCACGT	9	2010	35821118	Male	Adult	Scrotal	Haddon	HW4	8-8a	990053
	WM5	CATACCGTGAGT	9	2010	35795526	Male	Adult	Scrotal	Haddon	HW4	8-2a	249194
	WM52	TGACGTAGAACT	9	2010	35795310	Male	Adult	Descended	Haddon	HW1	2-5a	43166
	WM6	GTCTGACGGTCT	9	2010	35819061	Male	Subadult	Abdominal	Haddon	HW1	8-8a	168741
	WM7	TAGGCTCGTGCT	9	2010	35800598	Male	Adult	Scrotal	Haddon	HW4	3-8a	310725
	WM71	GTGACTAGTGAT	9	2010	35829274	Male	Subadult	Abdominal	Haddon	HW1	5-2b	33348
	WM74	TATACCGCTGCG	9	2010	48852813	Male	Adult	Scrotal	Haddon	HW2	1-4a	48935
	WM80	TACTGAGCCTCG	9	2010	48838861	Male	Adult	Abdominal	Haddon	HW2	1-8a	35122
	WM84	ATACAGCATACG	9	2010	35801365	Male	Adult	Descended	Haddon	HW2	6-3a	32201
	WM86	TCAGCTGACTAG	9	2010	35882561	Male	Adult	Abdominal	Haddon	HW2	4-8a	19024
	WM89	GCTGCGTATACC	9	2010	35801365	Male	Adult	Descended	Haddon	HW2	6-3a	18349
	WM92	CATCTCAGTCGG	9	2010	48854294	Male	Adult	Descended	Haddon	HW2	7-8a	24991
	WM188	GTGGAGTCTCAT	9	2010	48854373	Female	Adult	Reproductive	Manor	MW1	2-2a	20732
	WM194	TCTCTCGATCAT	9	2010	35874082	Female	Adult	Nonreproductive	Manor	MW1	7-1a	36005
	WM216	TGCTCACGTGTG	9	2010	15875115	Female	Adult	Reproductive	Manor	MW1	5-7a	16741
	WM236	ACTACTGAGGAT	9	2010	15878100	Female	Adult	Reproductive	Manor	MW2	2-5a	28214
	WM240	TCGAAGACGTAT	9	2010	16577787	Female	Adult	Reproductive	Manor	MW2	2-8a	42546
	WM254	GTAGCACTCATG	9	2010	48837315	Female	Adult	Reproductive	Manor	MW2	4-8a	50224
	WM267	GCATATGCACTG	9	2010	35832272	Female	Adult	Reproductive	Manor	MW2	8-7b	31347
	WM284	TGCATACACTGG	9	2010	35806795	Female	Adult	Nonreproductive	Manor	MW2	4-1a	69720
	WM300	ATGTGCTGCTCG	9	2010	35840057	Female	Adult	Reproductive	Manor	MW2	8-8b	22475
	WM204	TCGCTACAGATG	9	2010	35862621	Male	Subadult	Abdominal	Manor	MW1	2-7b	44673
	WM217	TGCTACAGACGT	9	2010	35817035	Male	Subadult	Abdominal	Manor	MW1	5-8a	11042
	WM227	GCTCACAATGTG	9	2010	35872357	Male	Adult	Scrotal	Manor	MW2	1-3a	41351
	WM237	GGAGCTCTGTAT	9	2010	35808797	Male	Adult	Abdominal	Manor	MW2	2-4a	29788
	WM239	ACGCAATGTCTG	9	2010	48814820	Male	Adult	Scrotal	Manor	MW2	2-6a	21781
	WM247	CAGCTTCGACTG	9	2010	35807315	Male	Adult	Scrotal	Manor	MW2	4-6a	27033
	WM248	CTAGGATCACTG	9	2010	35866520	Male	Adult	Scrotal	Manor	MW2	6-7a	36578
	WM257	AGTCGTGCACAT	9	2010	35844885	Male	Subadult	Abdominal	Manor	MW2	5-1a	38546
	WM260	ACAGTCTGCATG	9	2010	35812830	Male	Adult	Scrotal	Manor	MW2	6-4a	74947
	WM262	AGAGCTCCTCTG	9	2010	35890371	Male	Adult	Scrotal	Manor	MW2	7-2a	77247
	WM264	CCACAGATCGAT	9	2010	35877606	Male	Adult	Descended	Manor	MW2	6-6a	56677
	WM271	TCTGCGAGTCTG	9	2010	35819883	Male	Adult	Scrotal	Manor	MW2	1-3a	26826
	WM299	AGAGAGACAGGT	9	2010	48852119	Male	Subadult	Abdominal	Manor	MW2	8-7a	27741
	WM114	TACAGTTACGCG	10	2010	35808033	Female	Adult	Reproductive	Haddon	HW2	7-8a	13163
	WM125	TAGACTTCAGAG	10	2010	48844344	Female	Adult	Nonreproductive	Haddon	HW3	1-8a	21581
	WM135	AGGCTAGCAGAG	10	2010	48844377	Female	Adult	Nonreproductive	Haddon	HW3	5-5a	25910
	WM141	TAGGAGAGACAG	10	2010	48827314	Female	Adult	Nonreproductive	Haddon	HW3	8-2a	14537
	WM142	GCTTAGATGTAG	10	2010	16578590	Female	Adult	Nonreproductive	Haddon	HW3	8-6a	28357
	WM99	GCAGTAACTGTC	10	2010	35834066	Female	Adult	Nonreproductive	Haddon	HW2	1-4a	56482
	WM108	ACAATGTCACAG	10	2010	35845343	Male	Adult	Descended	Haddon	HW2	5-3a	30992
	WM115	ATCAGTACTAGG	10	2010	35801365	Male	Adult	Descended	Haddon	HW2	8-3a	14233
	WM117	GATCACGAGAGG	10	2010	35827308	Male	Adult	Abdominal	Haddon	HW2	8-4a	21840
	WM128	GTGCTTGTGTAG	10	2010	48818587	Male	Adult	Abdominal	Haddon	HW3	3-7a	29431
	WM132	ACGATTCGAGTC	10	2010	48843570	Male	Adult	Abdominal	Haddon	HW4	5-7a	49254
	WM133	ATCTGACATCGG	10	2010	48830381	Male	Adult	Abdominal	Haddon	HW3	5-2a	21667
	WM134	GAAGATCTATCG	10	2010	48850083	Male	Adult	Scrotal	Haddon	HW3	5-4a	53174
	WM138	ATCCGTCTGACG	10	2010	48839771	Male	Adult	Abdominal	Haddon	HW3	6-8a	26498
	WM139	TGCGTTCTAGCG	10	2010	35792117	Male	Adult	Abdominal	Haddon	HW3	7-3a	37507
	WM140	CTCGCTAGATAG	10	2010	35807596	Male	Adult	Abdominal	Haddon	HW3	7-8a	66182
	WM163	TTAGTCGTGACG	10	2010	48831555	Male	Adult	Abdominal	Haddon	HW3	8-4a	24200
	WM182	AGCCTCATGATG	10	2010	48816127	Female	Adult	Nonreproductive	Manor	MW1	1-6b	60471
	WM45	ATGGCTGTCAGT	10	2010	15875115	Female	Adult	Nonreproductive	Manor	MW1	1-8a	1363040
	WM180	TGCTCACGTGTG	10	2010	48810068	Male	Adult	Abdominal	Manor	MW1	1-6a	55967
	WM186	AAGATCGTACTG	10	2010	15892603	Male	Adult	Descended	Manor	MW1	2-1a	75750
	WM189	GATATACCAGTG	10	2010	48831830	Male	Adult	Descended	Manor	MW1	4-1a	44866
	WM203	GAGAGATCGACG	10	2010	48843294	Male	Adult	Abdominal	Manor	MW1	1-1b	26843
	WM47	TGCACAGTCGCT	10	2010	48852279	Male	Adult	Descended	Manor	MW1	6-5a	2650806
	WM48	CTCGAGCGTACT	10	2010	15890037	Male	Adult	Descended	Manor	MW2	3-1a	1445834
	WM160	GATGTCATAGCC	11	2010	48837363	Female	Adult	Nonreproductive	Haddon	HW3	6-7a	15596
	WM76	AACTCGCGCTAC	11	2010	35834066	Female	Adult	Nonreproductive	Haddon	HW2	1-4a	20110
	WM81	ACTAGACGACTA	11	2010	48844366	Female	Adult	Nonreproductive	Haddon	HW2	5-6a	17913
	WM90	ATGGCTGTCAGT	11	2010	48836787	Female	Adult	Nonreproductive	Haddon	HW2	4-2a	23924
	WM91	ATAGGTGTGCTA	11	2010	48820895	Female	Adult	Nonreproductive	Haddon	HW2	8-8a	34499
	WM96	CATACACGCACC	11	2010	48838123	Female	Adult	Nonreproductive	Haddon	HW2	7-7a	76940
	WM104	CTAAGACGTCGT	11	2010	48850280	Male	Adult	Abdominal	Haddon	HW2	2-2a	13130
	WM105	ATGAAGCACTGT	11	2010	48846318	Male	Adult	Abdominal	Haddon	HW2	1-7a	19490
	WM151	ATTCTCTCACGT	11	2010	48808611	Male	Adult	Descended	Haddon	HW3	1-8a	27531
	WM153	GAGTACAGTCTA	11	2010	48818587	Male	Adult	Abdominal	Haddon	HW3	3-7a	16652
	WM159	CGTCGATTGCAC	11	2010	35792117	Male	Adult	Descended	Haddon	HW3	6-3a	20784
	WM77	CATGAACAGTGT	11	2010	35828006	Male	Adult	Abdominal	Haddon	HW2	1-5b	17534
	WM82	ACGAGACTGATT	11	2010	48829074	Male	Adult	Abdominal	Haddon	HW2	3-5a	33740
	WM83	CTAGCGTGCGTT	11	2010	48838861	Male	Adult	Abdominal	Haddon	HW2	3-7a	25054
	WM85	CTTAGCTACTCT	11	2010	35821116	Male	Adult	Descended	Haddon	HW2	5-7a	12910
	WM94	CTAGCTATGGAC	11	2010	35827308	Male	Adult	Abdominal	Haddon	HW2	8-2a	18655
	WM198	AGCCGACTCTGT	11	2010	35874082	Female	Adult	Nonreproductive	Manor	MW1	8-3a	16856
	WM208	TCACTCTTGTAC	11	2010	48816283	Female	Adult	Nonreproductive	Manor	MW1	3-3a	35574
	WM209	AGCTGTCAAGCT	11	2010	48816127	Female	Adult	Nonreproductive	Manor	MW1	3-3b	15162
	WM232	ATGTGTGTAGAC	11	2010	35818617	Female	Adult	Nonreproductive	Manor	MW2	1-8a	59342
	WM235	GTACGCACAGTT	11	2010	48848794	Female	Adult	Nonreproductive	Manor	MW2	2-1a	14202
	WM241	CAGTGCACGTCT	11	2010	35806795	Female	Adult	Nonreproductive	Manor	MW2	3-1b	9469
	WM253	GTCTGACGGTCT	11	2010	48838805	Female	Adult	Nonreproductive	Manor	MW2	4-8a	12737
	WM265	GAGTATCTGAGT	11	2010	50001850	Female	Subadult	Nonreproductive	Manor	MW2	7-8a	10766
	WM273	CATACCGTGAGT	11	2010	48817085	Female	Adult	Nonreproductive	Manor	MW2	1-7a	9633
	WM214	ACAAGTGCTGCT	11	2010	48843118	Male	Adult	Abdominal	Manor	MW1	5-6a	17232
	WM226	AGCCAGTCATAC	11	2010	35804056	Male	Adult	Abdominal	Manor	MW2	1-2a	31041
	WM258	GACTAGTCAGCT	11	2010	35877606	Male	Adult	Abdominal	Manor	MW2	5-8a	25032
	WM263	GATAATGTGCAC	11	2010	50010793	Male	Adult	Abdominal	Manor	MW2	7-5b	26984
	WM270	GCATCGTCTGGT	11	2010	48826845	Male	Adult	Abdominal	Manor	MW2	1-1a	13866
	WM272	TAGGCTCGTGCT	11	2010	35862861	Male	Adult	Abdominal	Manor	MW2	1-4a	18892
	WM287	ATCCATGAGCGT	11	2010	35807315	Male	Adult	Abdominal	Manor	MW2	4-6a	13771
	WM353	GAGTTTACGGTC	5	2011	49826605	Female	Adult	Reproductive	Haddon	HW1	8-5a	94815
	WM431	GAAGAGGGTTGA	5	2011	50028316	Female	Adult	Reproductive	Haddon	HW2	7-8a	32943
	WM525	CACAAAGCGATT	5	2011	49836271	Female	Adult	Reproductive	Haddon	HW1	4-8a	98293
	WM527	AGCACTTTGAGA	5	2011	49830816	Female	Adult	Reproductive	Haddon	HW1	1-1a	140446
	WM320	GGTCTAGGTCTA	5	2011	35815841	Male	Adult	Descended	Haddon	HW4	8-6a	156964
	WM332	CCTGGAATTAAG	5	2011	50020524	Male	Adult	Scrotal	Haddon	HW4	8-6b	102513
	WM400	CAAATGGTCGTC	5	2011	35815841	Male	Adult	Descended	Haddon	HW4	8-6a	62764
	WM402	AGACGTTGCTAC	5	2011	35882561	Male	Adult	Scrotal	Haddon	HW2	6-6a	102559
	WM404	TCTACCACGAAG	5	2011	50029319	Male	Adult	Scrotal	Haddon	HW1	1-1a	115021
	WM415	TTGCAAGTACCG	5	2011	49843339	Male	Subadult	Descended	Haddon	HW1	8-2a	119478
	WM421	GTCCACTTGGAC	5	2011	35812589	Male	Adult	Scrotal	Haddon	HW1	4-7a	190098
	WM430	AAGGAGTGCGCA	5	2011	48853009	Male	Adult	Scrotal	Haddon	HW1	5-6a	94626
	WM470	TCCCATTCCCAT	5	2011	50020524	Male	Adult	Scrotal	Haddon	HW4	8-6b	96769
	WM503	TCGAGTATCGAA	5	2011	48850280	Male	Adult	Scrotal	Haddon	HW2	2-5a	100255
	WM342	AGGTGGTGGAGT	5	2011	48825802	Female	Adult	Reproductive	Manor	MW1	7-6a	122435
	WM499	GAAGATCTATCG	5	2011	49845340	Female	Adult	Reproductive	Manor	MW1	8-2a	121934
	WM504	TGGTTCATCCTT	5	2011	48816127	Female	Adult	Reproductive	Manor	MW1	3-4a	129595
	WM508	GAATCCTCACCG	5	2011	48825802	Female	Adult	Reproductive	Manor	MW1	7-6a	153564
	WM307	GCTATTCCTCAT	5	2011	49834335	Male	Adult	Scrotal	Manor	MW1	5-6a	147636
	WM309	CTTTAGCGCTGG	5	2011	35795356	Male	Adult	Scrotal	Manor	MW1	8-6a	208640
	WM434	GTGCTGCGCTTA	5	2011	49814792	Male	Adult	Scrotal	Manor	MW1	2-1a	82888
	WM493	CGGACTCGTTAC	5	2011	49814119	Male	Adult	Descended	Manor	MW1	5-1a	119051
	WM301	ACATGTCACGTG	6	2011	50001006	Female	Adult	Reproductive	Haddon	HW2	6-2a	104924
	WM334	CGGCACTATCAC	6	2011	49826605	Female	Adult	Reproductive	Haddon	HW1	8-7a	100027
	WM352	GCTTCTCTCACT	6	2011	35801365	Male	Adult	Scrotal	Haddon	HW2	1-5a	111821
	WM367	TGACGCCTCCAA	6	2011	50035288	Male	Adult	Scrotal	Haddon	HW2	2-5a	66970
	WM397	CCTTCTGTATAC	6	2011	35882561	Male	Adult	Scrotal	Haddon	HW2	8-7a	118203
	WM311	CCAAACTCGTCG	6	2011	15878100	Female	Adult	Reproductive	Manor	MW2	2-4a	115143
	WM375	ACAATGTCACAG	6	2011	49804057	Female	Adult	Nonreproductive	Manor	MW1	3-8a	362287
	WM403	CTTCCGCAGACA	6	2011	48854373	Female	Adult	Reproductive	Manor	MW1	3-2a	88743
	WM316	ATAAGGTCGCCT	6	2011	49842044	Male	Subadult	Abdominal	Manor	MW1	1-8a	205506
	WM327	TGAATCGAAGCT	6	2011	49795568	Male	Subadult	Descended	Manor	MW1	4-6a	146140
	WM350	TCTGGGCATTGA	6	2011	48852275	Male	Adult	Scrotal	Manor	MW1	1-8b	153865
	WM501	CCTTTCACCTGT	6	2011	49844866	Male	Adult	Scrotal	Manor	MW1	3-1a	250052
	WM335	CTGCAGTAAGTA	7	2011	49843550	Female	Adult	Reproductive	Haddon	HW4	2-4a	127974
	WM365	GACTCTGCTCAG	7	2011	49837810	Male	Adult	Scrotal	Haddon	HW4	1-7a	543367
	WM366	GGACTCAACTAA	8	2011	50040796	Female	Adult	Reproductive	Haddon	HW3	5-2a	300373
	WM401	TCCGTTCGTTTA	8	2011	49826556	Female	Adult	Reproductive	Haddon	HW2	5-5a	93334
	WM436	GAATGACGTTTG	8	2011	48842561	Female	Adult	Reproductive	Haddon	HW3	8-6a	125899
	WM362	CACGTACACGTA	8	2011	35795310	Male	Adult	Scrotal	Haddon	HW1	8-6a	59403
	WM425	CCACGGTACTTG	8	2011	49830296	Male	Adult	Descended	Haddon	HW3	4-6a	82587
	WM338	GCACTTCATTTC	8	2011	35874082	Female	Adult	Nonreproductive	Manor	MW1	6-1a	59396
	WM399	AATGTCACCAGA	8	2011	49806369	Female	Adult	Nonreproductive	Manor	MW1	4-3a	132789
	WM409	ACCACCGTAACC	8	2011	49827330	Female	Adult	Nonreproductive	Manor	MW1	2-7a	87905
	WM429	GATTTAGAGGCT	8	2011	49813316	Female	Subadult	Reproductive	Manor	MW1	5-3a	64750
	WM462	TCGAGCCGATCT	8	2011	49795084	Female	Adult	NA	Manor	MW1	1-3b	59971
	WM489	TCGCGCAACTGT	8	2011	49820009	Female	Adult	Reproductive	Manor	MW2	4-1a	154478
	WM506	TTCTGGTCTTGT	8	2011	48854373	Female	Adult	Reproductive	Manor	MW1	3-2a	120914
	WM514	ACATCAGGTCAC	8	2011	49804057	Female	Adult	NA	Manor	MW1	3-8b	129642
	WM520	TGTCTCGCAAGC	8	2011	35818617	Female	Adult	NA	Manor	MW1	8-2b	85521
	WM526	GTTACAGTTGGC	8	2011	49804057	Female	Adult	Reproductive	Manor	MW1	2-7b	66920
	WM304	CTTGCATACCGG	8	2011	49792840	Male	Adult	Scrotal	Manor	MW1	7-1a	146931
	WM312	GTGCACGATAAT	8	2011	49790590	Male	Adult	Scrotal	Manor	MW1	2-3a	127763
	WM324	TTGCCCTTTGAT	8	2011	49794797	Male	Adult	Descended	Manor	MW1	4-7b	716270
	WM357	CATGTCTTCCAT	8	2011	49831527	Male	Adult	NA	Manor	MW1	8-6a	165382
	WM361	GTCCAGCTATGA	8	2011	49800381	Male	Adult	Scrotal	Manor	MW1	3-7a	75144
	WM420	GGACCGCTTTCA	8	2011	49827809	Male	Adult	Abdominal	Manor	MW2	1-2a	103656
	WM426	CTTGGTAGTGCC	8	2011	49832635	Male	Adult	Scrotal	Manor	MW2	1-2a	166005
	WM428	CACGGTCCTATG	8	2011	50044572	Male	Adult	Scrotal	Manor	MW2	1-7a	118555
	WM432	GTCCCTATTATC	8	2011	49829280	Male	Adult	Scrotal	Manor	MW2	1-2a	87309
	WM453	GATAGCACTCGT	8	2011	49817881	Male	Adult	NA	Manor	MW1	7-4b	98731
	WM486	AATCCTCGGAGT	8	2011	49824837	Male	Adult	NA	Manor	MW1	2-2a	61421
	WM492	CACCGTGACACT	8	2011	49841288	Male	Adult	Scrotal	Manor	MW2	1-6a	124824
	WM496	ATTCCTCTCCAC	8	2011	49846857	Male	Adult	Scrotal	Manor	MW1	7-6a	102029
	WM507	ATCAGCCAGCTC	8	2011	49828116	Male	Adult	Scrotal	Manor	MW2	6-3a	132460
	WM512	CGAGGGAAAGTC	8	2011	49844866	Male	Adult	NA	Manor	MW1	3-2a	98918
	WM326	GGCGAACTGAAG	9	2011	49801537	Female	Juvenile	Nonreproductive	Haddon	HW3	6-3a	435541
	WM422	AGGCTTACGTGT	9	2011	49810607	Female	Adult	Nonreproductive	Haddon	HW3	3-7a	72448
	WM433	ACTAGTTGGACC	9	2011	49831333	Female	Adult	Reproductive	Haddon	HW3	4-4a	87748
	WM438	CAGCGTTTAGCC	9	2011	49802382	Female	Adult	Reproductive	Haddon	HW4	8-2a	60623
	WM494	TTCTCGGTTCTC	9	2011	50015589	Female	Adult	Reproductive	Haddon	HW3	8-6a	116097
	WM497	TTATCCAGTCCT	9	2011	49831526	Female	Adult	Reproductive	Haddon	HW3	3-6a	141158
	WM502	GCTACTGGTATG	9	2011	49841808	Female	Adult	Reproductive	Haddon	HW3	8-4a	193667
	WM505	ACACTTCGGCAA	9	2011	49808320	Female	Subadult	Nonreproductive	Haddon	HW3	7-2a	208082
	WM515	GAACACTTTGGA	9	2011	49791294	Female	Adult	Reproductive	Haddon	HW3	5-8a	149276
	WM303	GTGTATCGCCAC	9	2011	49813624	Male	Adult	Abdominal	Haddon	HW1	8-2a	76800
	WM313	GGTACTGTACCA	9	2011	49812276	Male	Adult	Abdominal	Haddon	HW2	2-6a	101523
	WM355	ACGTCTCAGTGC	9	2011	49810772	Male	Adult	Descended	Haddon	HW1	1-4a	124989
	WM363	TAGTAGCACCTG	9	2011	49798866	Male	Adult	Descended	Haddon	HW3	1-8a	353937
	WM373	ACGGTTTCTGGA	9	2011	49804382	Male	Adult	Descended	Haddon	HW4	7-2a	146864
	WM416	TACTGCCAGTGA	9	2011	49792788	Male	Subadult	Abdominal	Haddon	HW3	7-5a	113516
	WM427	AGGTACGCAATT	9	2011	49824264	Male	Adult	Scrotal	Haddon	HW1	2-5a	118908
	WM495	GCCGAGATAATT	9	2011	49832607	Male	Adult	Abdominal	Haddon	HW4	5-7a	190792
	WM337	GTTAATGGCAGT	9	2011	49794060	Female	Adult	Reproductive	Manor	MW2	5-3a	67493
	WM339	TTGTTACGTTCC	9	2011	49804057	Female	Adult	Reproductive	Manor	MW1	3-7a	154468
	WM483	AGCTTACCGACC	9	2011	49835276	Female	Adult	NA	Manor	MW1	7-5a	74321
	WM314	AGTACCTAAGTG	9	2011	49805849	Male	Adult	Abdominal	Manor	MW2	8-2a	119784
	WM325	CAAGTCGAATAC	9	2011	49824095	Male	Subadult	Abdominal	Manor	MW1	8-6a	128507
	WM340	TGAGACCCTACA	9	2011	49825603	Male	Adult	Scrotal	Manor	MW1	7-8a	119896
	WM370	GATCAACCCACA	9	2011	49824837	Male	Adult	NA	Manor	MW1	3-1a	455464
	WM407	CAGCCTGCAAAT	9	2011	49846857	Male	Adult	Scrotal	Manor	MW1	2-5a	165210
	WM444	CATCGGATCTGA	9	2011	49813556	Male	Subadult	NA	Manor	MW1	7-7a	77118
	WM511	GTAGATCGTGTA	9	2011	49846065	Male	Adult	NA	Manor	MW1	6-1a	90785
	WM317	CTGGTCTTACGG	10	2011	52805009	Female	Adult	Nonreproductive	Haddon	HW4	2-5a	139284
	WM318	GACCGATAGGGA	10	2011	49830790	Female	Adult	Nonreproductive	Haddon	HW4	2-8b	154885
	WM336	GAAAGGTGAGAA	10	2011	49801633	Female	Adult	Nonreproductive	Haddon	HW1	4-5a	173665
	WM343	TATAGGCTCCGC	10	2011	52823279	Female	Adult	Nonreproductive	Haddon	HW1	8-7a	231461
	WM347	CAGTTCGAGATA	10	2011	48842561	Female	Adult	Nonreproductive	Haddon	HW3	8-4a	70520
	WM351	TCAAGCAATACG	10	2011	52842030	Female	Adult	Nonreproductive	Haddon	HW3	4-3a	1045457
	WM356	TAGTGCATTCGG	10	2011	49836851	Female	Adult	Nonreproductive	Haddon	HW4	4-2a	143834
	WM358	GCGAACCTATAC	10	2011	52842002	Female	Subadult	Nonreproductive	Haddon	HW3	5-4b	169319
	WM372	AGTAGGAGGCAC	10	2011	49830790	Female	Adult	Reproductive	Haddon	HW4	3-8a	95101
	WM379	ACCCGGATTTCG	10	2011	52842030	Female	Adult	Nonreproductive	Haddon	HW3	3-3b	48619
	WM383	GCCATAGTGTGT	10	2011	52842002	Female	Subadult	Nonreproductive	Haddon	HW3	7-4a	81142
	WM389	ATAGGTGTGCTA	10	2011	52805593	Female	Adult	Nonreproductive	Haddon	HW4	2-3a	74796
	WM391	GGTCCCGAAATT	10	2011	49829112	Female	Adult	Nonreproductive	Haddon	HW4	7-6a	66516
	WM410	GTATCTGCGCGT	10	2011	48842561	Female	Adult	Nonreproductive	Haddon	HW3	8-4a	93173
	WM412	AATATCGGGATC	10	2011	49794334	Female	Adult	Nonreproductive	Haddon	HW1	6-4a	138539
	WM414	CACTGAGTACGT	10	2011	52831360	Female	Subadult	Nonreproductive	Haddon	HW1	8-6a	39647
	WM417	TCACGAGTCACA	10	2011	52826588	Female	Subadult	Nonreproductive	Haddon	HW4	4-5a	99094
	WM418	GTCCTGACACTG	10	2011	52805593	Female	Adult	Nonreproductive	Haddon	HW4	3-2a	136342
	WM440	TGGGACATATCC	10	2011	49801633	Female	Adult	Nonreproductive	Haddon	HW1	4-5a	165049
	WM442	CGATTAGGAATC	10	2011	49822871	Female	Adult	Nonreproductive	Haddon	HW4	8-5a	73916
	WM450	ACCTAGCTAGTG	10	2011	52844778	Female	Adult	Nonreproductive	Haddon	HW1	2-3a	79579
	WM458	CAATCGGCTTGC	10	2011	52850122	Female	Subadult	Nonreproductive	Haddon	HW1	6-6a	51995
	WM460	CGGCCTAAGTTC	10	2011	52831360	Female	Subadult	Nonreproductive	Haddon	HW1	8-3a	60740
	WM461	TAGCGCGAACTT	10	2011	49846282	Female	Adult	Nonreproductive	Haddon	HW4	5-8a	122292
	WM463	AACTGTTCGCGC	10	2011	49794334	Female	Adult	Nonreproductive	Haddon	HW1	7-3a	151726
	WM466	TAAACCTGGACA	10	2011	52805009	Female	Adult	Nonreproductive	Haddon	HW4	3-4a	82249
	WM475	ACGCTTAACGAC	10	2011	52829106	Female	Subadult	Nonreproductive	Haddon	HW2	1-5b	82439
	WM482	CTGGCATCTAGC	10	2011	52826588	Female	Subadult	Nonreproductive	Haddon	HW4	4-6a	64118
	WM517	TAAGACTACTGG	10	2011	52823279	Female	Adult	Nonreproductive	Haddon	HW1	8-7a	210755
	WM518	ACTCACAGGAAT	10	2011	52802881	Female	Subadult	Nonreproductive	Haddon	HW1	8-2b	61165
	WM522	TCTCTACCACTC	10	2011	48842561	Female	Adult	Nonreproductive	Haddon	HW3	8-4a	267694
	WM302	CAAACTGCGTTG	10	2011	52822080	Male	Adult	Abdominal	Haddon	HW1	5-2a	142411
	WM308	TTGACACACGAC	10	2011	52849283	Male	Subadult	Abdominal	Haddon	HW3	7-3a	151417
	WM310	TTAGACTCGGAA	10	2011	52824802	Male	Juvenile	Abdominal	Haddon	HW1	5-7a	144698
	WM319	ACGTGAGGAACG	10	2011	49799871	Male	Adult	Abdominal	Haddon	HW2	5-3a	123345
	WM321	ATCGAATCGAGT	10	2011	49802373	Male	Adult	Abdominal	Haddon	HW1	8-7a	500268
	WM328	TCAGGACGTATC	10	2011	52818033	Male	Adult	Abdominal	Haddon	HW1	8-2a	554268
	WM331	GTCAAGACCTCA	10	2011	49804382	Male	Adult	Abdominal	Haddon	HW4	3-2a	134335
	WM344	GAATATACCTGG	10	2011	49796812	Male	Adult	NA	Haddon	HW4	8-4a	162285
	WM346	AGAATCCACCAC	10	2011	49829081	Male	Adult	Descended	Haddon	HW3	8-2a	191053
	WM354	AAGCGTACATTG	10	2011	52834807	Male	Adult	Abdominal	Haddon	HW2	3-5a	129468
	WM359	TCGTAAGCCGTC	10	2011	52842087	Male	Subadult	Abdominal	Haddon	HW1	3-8a	70760
	WM360	ATGTAGGCTTAG	10	2011	35795310	Male	Adult	Descended	Haddon	HW1	7-2a	459193
	WM369	AGGGAAAGGATC	10	2011	52811537	Male	Adult	Abdominal	Haddon	HW3	8-5a	94852
	WM371	TGGAAACCATTG	10	2011	52811633	Male	Subadult	Abdominal	Haddon	HW1	4-5b	38908
	WM377	ATGCGAGACTTC	10	2011	52818033	Male	Adult	Abdominal	Haddon	HW1	8-2a	224201
	WM384	TTCAGACCAGCC	10	2011	49815020	Male	Adult	Abdominal	Haddon	HW4	4-4a	165950
	WM385	CGCTTGTGTAGC	10	2011	49829081	Male	Adult	Abdominal	Haddon	HW3	8-5b	67245
	WM388	TTGGTGCCTGTG	10	2011	49806322	Male	Adult	Abdominal	Haddon	HW2	2-8a	91007
	WM390	TTACACAAAGGC	10	2011	49804382	Male	Adult	Abdominal	Haddon	HW4	5-2a	77748
	WM392	ACGCATCGCACT	10	2011	49845532	Male	Adult	Abdominal	Haddon	HW4	5-6a	68504
	WM393	ACCCTATTGCGG	10	2011	52817101	Male	Adult	Abdominal	Haddon	HW3	5-4a	204286
	WM439	GGTATGGCTACT	10	2011	52813343	Male	Subadult	NA	Haddon	HW1	8-3b	139963
	WM445	ACACACCCTGAC	10	2011	49799871	Male	Adult	Descended	Haddon	HW2	4-3a	102342
	WM449	TTACCGACGAGT	10	2011	52812087	Male	Adult	Abdominal	Haddon	HW3	6-8a	90899
	WM459	TACAGTTACGCG	10	2011	49806785	Male	Adult	Abdominal	Haddon	HW4	8-8a	103142
	WM468	GTCCCGTGAAAT	10	2011	49819266	Male	Subadult	Abdominal	Haddon	HW3	1-7a	150894
	WM474	CCGAATTGACAA	10	2011	49802373	Male	Adult	Descended	Haddon	HW1	8-7b	176724
	WM477	GGACTTCCAGCT	10	2011	49804382	Male	Adult	Abdominal	Haddon	HW4	5-2a	115589
	WM478	TGGTCAACGATA	10	2011	52817101	Male	Adult	Abdominal	Haddon	HW3	5-4a	73426
	WM481	GTTTGCTCGAGA	10	2011	52849283	Male	Subadult	Abdominal	Haddon	HW3	7-3a	88849
	WM485	GGTTACGGTTAC	10	2011	52822080	Male	Subadult	Abdominal	Haddon	HW1	7-2a	67265
	WM487	GCGTGTAATTAG	10	2011	49796812	Male	Adult	Abdominal	Haddon	HW4	7-4a	86251
	WM519	ACTATGGGCTAA	10	2011	52834807	Male	Subadult	Abdominal	Haddon	HW2	2-5a	34177
	WM348	AAGTATCCTGCG	10	2011	49806369	Female	Adult	Reproductive	Manor	MW1	2-4a	131609
	WM349	CATTTCGCACTT	10	2011	49835276	Female	Adult	Reproductive	Manor	MW1	7-3a	449625
	WM374	ACGACGCATTTG	10	2011	49835276	Female	Adult	Reproductive	Manor	MW1	6-3a	141634
	WM398	CTCAAGTCAAAG	10	2011	49804057	Female	Adult	Reproductive	Manor	MW1	2-7a	394282
	WM448	CAGTAGCGATAT	10	2011	49804057	Female	Adult	Reproductive	Manor	MW1	5-6a	147530
	WM473	TAACGGCGCTCT	10	2011	49806369	Female	Adult	Reproductive	Manor	MW1	5-3a	116786
	WM364	GGCACACCCTTA	10	2011	52817273	Male	Adult	Abdominal	Manor	MW1	5-7b	153904
	WM380	ACGCCTTTCTTA	10	2011	52817273	Male	Adult	Abdominal	Manor	MW1	5-7a	94964
	WM479	GTTCCGGATTAG	10	2011	52829341	Male	Adult	Abdominal	Manor	MW1	2-5a	145325
	WM306	TCGTTTCTTCAG	11	2011	49811771	Female	Adult	Nonreproductive	Haddon	HW2	2-2a	100716
	WM345	GTATGGAGCTAT	11	2011	52842550	Female	Subadult	Nonreproductive	Haddon	HW2	5-7a	177942
	WM368	TGCTTCCAATTC	11	2011	67090058	Female	Adult	Nonreproductive	Haddon	HW3	1-5a	194585
	WM381	GCAGCCATATTG	11	2011	52842550	Female	Adult	Nonreproductive	Haddon	HW2	4-8a	355933
	WM382	AGTCCGAGTTGT	11	2011	67071577	Female	Adult	Nonreproductive	Haddon	HW2	2-2a	161490
	WM394	ATTCCCAGAACG	11	2011	48842561	Female	Adult	Nonreproductive	Haddon	HW3	8-4a	144817
	WM435	AGTAGACTTACG	11	2011	67090338	Female	Subadult	Nonreproductive	Haddon	HW2	1-5a	78089
	WM441	ATGAATGCGTCC	11	2011	52832055	Female	Adult	NA	Haddon	HW1	4-8b	103387
	WM451	GTAGACATGTGT	11	2011	49796261	Female	Adult	Nonreproductive	Haddon	HW4	6-6a	112494
	WM455	TACTCTCTTAGC	11	2011	49830613	Female	Adult	Nonreproductive	Haddon	HW1	2-8a	101289
	WM457	GCTTAGATGTAG	11	2011	52816531	Female	Subadult	Nonreproductive	Haddon	HW2	7-7a	94938
	WM467	ATACTCGGCTGC	11	2011	52806317	Female	Adult	Nonreproductive	Haddon	HW4	5-8a	76170
	WM471	TATTCAGCGGAC	11	2011	48842561	Female	Adult	Nonreproductive	Haddon	HW3	6-5a	39809
	WM476	GGACAGTGTATT	11	2011	52830378	Female	Adult	Nonreproductive	Haddon	HW3	6-8b	98995
	WM488	TTAGGCAGGTTC	11	2011	67071577	Female	Adult	Nonreproductive	Haddon	HW2	2-2a	68157
	WM491	AGGTCATCTTGG	11	2011	49817281	Female	Subadult	Nonreproductive	Haddon	HW3	4-7a	128244
	WM500	TCTCGCACTGGA	11	2011	49841112	Female	Adult	Nonreproductive	Haddon	HW2	1-2a	107315
	WM513	GTGTAGGTGCTT	11	2011	49801633	Female	Adult	NA	Haddon	HW1	4-5b	62408
	WM524	ATTCTGCCGAAG	11	2011	66859549	Female	Subadult	Nonreproductive	Haddon	HW4	1-3b	115359
	WM528	GGCTCAGATTCC	11	2011	52804816	Female	Adult	Nonreproductive	Haddon	HW3	1-8a	199159
	WM305	CGGATTGCTGTA	11	2011	52847292	Male	Adult	Abdominal	Haddon	HW3	6-5a	123641
	WM330	CCACTTGAGAGT	11	2011	52837334	Male	Subadult	Abdominal	Haddon	HW2	5-2a	570027
	WM386	CGTCCGTATGAA	11	2011	67093789	Male	Subadult	Abdominal	Haddon	HW3	7-3a	66393
	WM387	CGTCACTCCAAG	11	2011	52827776	Male	Adult	Abdominal	Haddon	HW2	3-2a	103919
	WM405	ATCACCAGGTGT	11	2011	67075850	Male	Adult	Abdominal	Haddon	HW3	1-2a	73377
	WM406	GTACCTAGCCTG	11	2011	49804071	Male	Adult	Scrotal	Haddon	HW2	6-3a	187211
	WM408	GAATACCAAGTC	11	2011	52847028	Male	Adult	Abdominal	Haddon	HW2	4-6a	203189
	WM411	GCACTATACGCA	11	2011	52834807	Male	Adult	Abdominal	Haddon	HW2	1-4a	82851
	WM413	TCGACATCTCTT	11	2011	67093789	Male	Subadult	Abdominal	Haddon	HW3	6-2a	69319
	WM419	ACCTCCCGGATA	11	2011	49816313	Male	Adult	Abdominal	Haddon	HW2	5-6a	69963
	WM424	CCTGACACACAC	11	2011	52813559	Male	Adult	Abdominal	Haddon	HW2	1-7b	127785
	WM446	GTATAGTCCGTG	11	2011	49837279	Male	Adult	Abdominal	Haddon	HW1	1-1a	47019
	WM464	TGTGTGTAACGC	11	2011	52811633	Male	Adult	Abdominal	Haddon	HW1	4-5a	123307
	WM465	AGCCAGTCATAC	11	2011	52837334	Male	Subadult	Abdominal	Haddon	HW4	2-2a	32355
	WM472	AACTAGTTCAGG	11	2011	67085017	Male	Adult	NA	Haddon	HW4	7-3a	53995
	WM480	TGTGGAAACTCC	11	2011	52813343	Male	Adult	NA	Haddon	HW1	7-2a	78261
	WM510	CAAACGCACTAA	11	2011	52834807	Male	Adult	Abdominal	Haddon	HW2	2-4a	133834
	WM516	CTGTAGCTTGGC	11	2011	49806785	Male	Adult	Abdominal	Haddon	HW4	8-6b	155530
	WM521	TGAACTAGCGTC	11	2011	52847028	Male	Adult	Abdominal	Haddon	HW2	4-6a	122315
	WM333	GCAAGTGTGAGG	11	2011	52805580	Female	Adult	Nonreproductive	Manor	MW1	5-6b	218646
	WM341	CTCGGTCAACCA	11	2011	66871070	Female	Adult	Nonreproductive	Manor	MW2	2-5b	194830
	WM376	ACTTACGCCACG	11	2011	56064597	Female	Subadult	Nonreproductive	Manor	MW1	8-7b	445514
	WM378	GAACGATCATGT	11	2011	52805580	Female	Adult	Nonreproductive	Manor	MW1	5-6a	676856
	WM395	ATCGTGTGTTGG	11	2011	49812019	Female	Adult	Nonreproductive	Manor	MW1	7-2a	111591
	WM437	GTCAGCCGTTAA	11	2011	49841620	Female	Adult	Reproductive	Manor	MW1	7-8a	127700
	WM443	CCGCGATTTCGA	11	2011	52838364	Female	Subadult	Nonreproductive	Manor	MW1	5-4a	99596
	WM447	TCTGCGAGTCTG	11	2011	49812019	Female	Adult	NA	Manor	MW1	7-2a	114694
	WM490	CAGAGCTAATTG	11	2011	49843330	Female	Adult	Reproductive	Manor	MW1	5-4a	144362
	WM498	TGCTGTGACCAC	11	2011	35818617	Female	Adult	Reproductive	Manor	MW1	8-2a	133326
	WM523	ACCGATTAGGTA	11	2011	49841620	Female	Adult	Nonreproductive	Manor	MW1	7-8a	126577
	WM315	GTCTCTGAAAGA	11	2011	67005547	Male	Adult	Abdominal	Manor	MW1	1-8a	126033
	WM322	GGATGCAGGATG	11	2011	66880312	Male	Adult	Abdominal	Manor	MW1	2-2a	98735
	WM329	CTAGCAGTATGA	11	2011	49826277	Male	Adult	Scrotal	Manor	MW1	5-6a	127246
	WM396	GTCGCTTGCACA	11	2011	52817273	Male	Adult	Abdominal	Manor	MW1	3-8a	191263
	WM469	CGGTAGTTGATC	11	2011	52817273	Male	Adult	NA	Manor	MW1	5-7a	126829
	WM484	ACACGACTATAG	11	2011	49826277	Male	Adult	Scrotal	Manor	MW1	7-2a	94557
