# Supplementary material for: Marked seasonal variation in the wild mouse gut microbiota
Source: ISME J. 2015 May 29;9(11):2423–34. doi: 10.1038/ismej.2015.53 (PMC4611506; doi:10.1038/ismej.2015.53)
Supplement: Supplementary Table S2 [file ismej201553x9.xls]

## Sheet: TableS2
	Table S2. Metadata used in linear mixed models.
	Sample ID	Animal ID	Year	Month	Month (June/July merged)	Grid	Population density (minimum mice alive)	Age	Sex	Reproductively active (Y,N)	Nematode infection category (none, low, high)	Coccidia infection category (none, low, high)	Treatment status (Y,N)
	WM72	16028048	2010	1_May	1_May	HW1	9	Adult	Female	N	none	none	N
	WM60	35803612	2010	1_May	1_May	HW1	9	Adult	Female	Y	none	high	N
	WM54	35803612	2010	1_May	1_May	HW1	9	Adult	Female	Y	none	high	N
	WM51	35820052	2010	1_May	1_May	HW1	9	Adult	Female	Y	low	low	N
	WM59	15883304	2010	1_May	1_May	HW1	9	Adult	Male	Y	low	none	N
	WM50	16578818	2010	1_May	1_May	HW1	9	Adult	Male	Y	low	none	N
	WM69	16583269	2010	1_May	1_May	HW1	9	Adult	Male	Y	low	high	N
	WM56	16583269	2010	1_May	1_May	HW1	9	Adult	Male	Y	low	high	Y
	WM101	16578784	2010	1_May	1_May	HW2	6	Adult	Female	Y	none	none	N
	WM154	16555879	2010	1_May	1_May	HW3	2	Adult	Male	Y	high	high	N
	WM176	16002084	2010	1_May	1_May	HW4	7	Adult	Female	Y	high	none	N
	WM175	16543019	2010	1_May	1_May	HW4	7	Adult	Male	Y	high	low	N
	WM212	15875115	2010	1_May	1_May	MW1	7	Adult	Female	N	none	none	N
	WM219	15877888	2010	1_May	1_May	MW1	7	Adult	Female	Y	low	high	N
	WM200	15878100	2010	1_May	1_May	MW1	7	Adult	Female	Y	low	none	N
	WM185	16005083	2010	1_May	1_May	MW1	7	Adult	Female	Y	high	high	N
	WM206	16010378	2010	1_May	1_May	MW1	7	Adult	Female	N	low	low	N
	WM202	35821262	2010	1_May	1_May	MW1	7	Adult	Male	Y	high	none	N
	WM293	15874782	2010	1_May	1_May	MW2	10	Adult	Female	Y	low	none	N
	WM292	16011265	2010	1_May	1_May	MW2	10	Adult	Female	Y	none	none	N
	WM268	35840057	2010	1_May	1_May	MW2	10	Adult	Female	Y	low	none	N
	WM281	35844271	2010	1_May	1_May	MW2	10	Adult	Female	Y	low	none	N
	WM290	15892264	2010	1_May	1_May	MW2	10	Adult	Male	Y	none	high	N
	WM296	35836305	2010	1_May	1_May	MW2	10	Adult	Male	Y	high	high	N
	WM294	35893363	2010	1_May	1_May	MW2	10	Adult	Male	Y	none	low	N
	WM66	16002084	2010	2_Jun	2JunJul	HW1	9	Adult	Female	Y	high	none	N
	WM68	16005826	2010	2_Jun	2JunJul	HW1	9	Juvenile	Female	N	none	high	N
	WM49	15883304	2010	2_Jun	2JunJul	HW1	9	Adult	Male	Y	none	high	Y
	WM63	15887001	2010	2_Jun	2JunJul	HW1	9	Adult	Male	Y	none	none	Y
	WM65	16583269	2010	2_Jun	2JunJul	HW1	9	Adult	Male	Y	high	low	Y
	WM64	35890010	2010	2_Jun	2JunJul	HW1	9	Adult	Male	Y	none	none	N
	WM97	16576839	2010	2_Jun	2JunJul	HW2	8	Adult	Female	Y	high	high	Y
	WM152	35834306	2010	2_Jun	2JunJul	HW3	5	Adult	Female	Y	low	low	N
	WM129	35837820	2010	2_Jun	2JunJul	HW3	5	Adult	Female	Y	high	low	N
	WM165	16580364	2010	2_Jun	2JunJul	HW4	6	Adult	Female	Y	high	low	N
	WM166	16025611	2010	2_Jun	2JunJul	HW4	6	Adult	Male	Y	low	none	N
	WM191	15877888	2010	2_Jun	2JunJul	MW1	15	Adult	Female	Y	high	none	Y
	WM195	15878100	2010	2_Jun	2JunJul	MW1	15	Adult	Female	Y	none	none	Y
	WM184	35867279	2010	2_Jun	2JunJul	MW1	15	Adult	Female	N	high	low	N
	WM193	16554555	2010	2_Jun	2JunJul	MW1	15	Juvenile	Female	N	none	none	N
	WM197	35878610	2010	2_Jun	2JunJul	MW1	15	Sub-adult	Male	Y	none	high	N
	WM88	35791550	2010	3_Jul	2JunJul	HW2	11	Adult	Male	Y	none	none	N
	WM111	35791550	2010	3_Jul	2JunJul	HW2	11	Adult	Male	Y	none	none	Y
	WM87	35791550	2010	3_Jul	2JunJul	HW2	11	Adult	Male	Y	none	none	Y
	WM98	35822042	2010	3_Jul	2JunJul	HW2	11	Adult	Male	Y	none	none	N
	WM156	35824355	2010	3_Jul	2JunJul	HW3	10	Adult	Female	Y	low	high	N
	WM145	35834306	2010	3_Jul	2JunJul	HW3	10	Adult	Female	Y	high	none	Y
	WM119	35834306	2010	3_Jul	2JunJul	HW3	10	Adult	Female	Y	high	none	Y
	WM53	35834306	2010	3_Jul	2JunJul	HW3	10	Adult	Female	Y	high	none	Y
	WM122	35837820	2010	3_Jul	2JunJul	HW3	10	Adult	Female	Y	low	high	N
	WM123	35837820	2010	3_Jul	2JunJul	HW3	10	Adult	Female	Y	low	high	N
	WM75	35845343	2010	3_Jul	2JunJul	HW3	10	Adult	Male	Y	none	none	N
	WM167	16580364	2010	3_Jul	2JunJul	HW4	9	Adult	Female	Y	low	none	N
	WM172	16025611	2010	3_Jul	2JunJul	HW4	9	Adult	Male	Y	high	none	N
	WM147	35834328	2010	3_Jul	2JunJul	HW4	9	Sub-adult	Male	Y	low	none	N
	WM121	35834328	2010	3_Jul	2JunJul	HW4	9	Sub-adult	Male	Y	low	none	Y
	WM127	35861097	2010	3_Jul	2JunJul	HW4	9	Sub-adult	Male	Y	none	high	N
	WM131	35861097	2010	3_Jul	2JunJul	HW4	9	Sub-adult	Male	Y	none	high	Y
	WM130	35861097	2010	3_Jul	2JunJul	HW4	9	Sub-adult	Male	Y	none	high	Y
	WM181	35820882	2010	3_Jul	2JunJul	MW1	13	Adult	Male	Y	none	none	N
	WM269	35858853	2010	3_Jul	2JunJul	MW1	13	Adult	Male	Y	low	none	N
	WM221	35878610	2010	3_Jul	2JunJul	MW1	13	Sub-adult	Male	Y	none	none	Y
	WM233	15878100	2010	3_Jul	2JunJul	MW2	19	Adult	Female	Y	none	none	Y
	WM245	15878100	2010	3_Jul	2JunJul	MW2	19	Adult	Female	Y	none	none	Y
	WM238	15878100	2010	3_Jul	2JunJul	MW2	19	Adult	Female	Y	none	none	Y
	WM242	16011265	2010	3_Jul	2JunJul	MW2	19	Adult	Female	Y	high	none	Y
	WM276	16011265	2010	3_Jul	2JunJul	MW2	19	Adult	Female	Y	high	none	Y
	WM246	15894327	2010	3_Jul	2JunJul	MW2	19	Adult	Male	Y	low	none	Y
	WM259	15894327	2010	3_Jul	2JunJul	MW2	19	Adult	Male	Y	low	none	Y
	WM230	35872357	2010	3_Jul	2JunJul	MW2	19	Adult	Male	Y	none	low	Y
	WM266	35890371	2010	3_Jul	2JunJul	MW2	19	Adult	Male	Y	none	low	N
	WM275	35893003	2010	3_Jul	2JunJul	MW2	19	Adult	Male	Y	none	none	N
	WM288	35877606	2010	3_Jul	2JunJul	MW2	19	Sub-adult	Male	N	none	none	N
	WM243	35881540	2010	3_Jul	2JunJul	MW2	19	Sub-adult	Male	Y	none	none	N
	WM37	35821792	2010	4_Aug	4_Aug	HW2	19	Adult	Male	Y	low	low	N
	WM34	16576839	2010	4_Aug	4_Aug	HW3	28	Adult	Female	Y	high	high	Y
	WM38	16576839	2010	4_Aug	4_Aug	HW3	28	Adult	Female	Y	high	high	Y
	WM36	16578590	2010	4_Aug	4_Aug	HW3	28	Adult	Female	Y	low	none	Y
	WM33	16578590	2010	4_Aug	4_Aug	HW3	28	Adult	Female	Y	low	none	Y
	WM30	35824355	2010	4_Aug	4_Aug	HW3	28	Adult	Female	Y	high	none	Y
	WM146	35834306	2010	4_Aug	4_Aug	HW3	28	Adult	Female	Y	none	none	Y
	WM144	35834306	2010	4_Aug	4_Aug	HW3	28	Adult	Female	Y	none	none	Y
	WM40	35797274	2010	4_Aug	4_Aug	HW3	28	Adult	Male	Y	high	high	Y
	WM32	35807596	2010	4_Aug	4_Aug	HW3	28	Adult	Male	Y	low	none	N
	WM29	35834328	2010	4_Aug	4_Aug	HW3	28	Adult	Male	Y	high	none	Y
	WM31	35861097	2010	4_Aug	4_Aug	HW3	28	Adult	Male	Y	none	none	Y
	WM148	35796842	2010	4_Aug	4_Aug	HW3	28	Sub-adult	Male	Y	high	none	N
	WM39	35802032	2010	4_Aug	4_Aug	HW3	28	Sub-adult	Male	Y	low	high	N
	WM35	35870617	2010	4_Aug	4_Aug	HW3	28	Sub-adult	Male	Y	high	high	N
	WM169	35847827	2010	4_Aug	4_Aug	HW4	15	Adult	Female	Y	high	low	N
	WM210	15875115	2010	4_Aug	4_Aug	MW1	13	Adult	Female	N	high	none	Y
	WM223	35878610	2010	4_Aug	4_Aug	MW1	13	Adult	Male	Y	high	high	Y
	WM279	15878100	2010	4_Aug	4_Aug	MW2	32	Adult	Female	Y	low	none	Y
	WM234	16577787	2010	4_Aug	4_Aug	MW2	32	Adult	Female	N	none	low	Y
	WM231	16577787	2010	4_Aug	4_Aug	MW2	32	Adult	Female	N	none	low	Y
	WM228	35794832	2010	4_Aug	4_Aug	MW2	32	Adult	Female	Y	none	high	N
	WM274	35798302	2010	4_Aug	4_Aug	MW2	32	Adult	Female	Y	none	high	N
	WM295	35832272	2010	4_Aug	4_Aug	MW2	32	Adult	Female	Y	none	none	N
	WM256	35795356	2010	4_Aug	4_Aug	MW2	32	Adult	Male	Y	none	high	N
	WM249	35796346	2010	4_Aug	4_Aug	MW2	32	Adult	Male	Y	high	low	N
	WM250	35806328	2010	4_Aug	4_Aug	MW2	32	Adult	Male	Y	high	low	N
	WM286	35807315	2010	4_Aug	4_Aug	MW2	32	Adult	Male	Y	none	high	N
	WM291	35866520	2010	4_Aug	4_Aug	MW2	32	Adult	Male	Y	low	low	Y
	WM229	35872357	2010	4_Aug	4_Aug	MW2	32	Adult	Male	Y	low	low	Y
	WM183	35889792	2010	4_Aug	4_Aug	MW2	32	Adult	Male	Y	none	high	Y
	WM252	35889792	2010	4_Aug	4_Aug	MW2	32	Adult	Male	Y	none	high	Y
	WM67	16028048	2010	5_Sep	5_Sep	HW1	46	Adult	Female	Y	high	none	Y
	WM73	16028048	2010	5_Sep	5_Sep	HW1	46	Adult	Female	Y	high	none	Y
	WM24	35791080	2010	5_Sep	5_Sep	HW1	46	Adult	Female	N	none	none	Y
	WM41	35792520	2010	5_Sep	5_Sep	HW1	46	Adult	Female	Y	low	none	Y
	WM22	35844625	2010	5_Sep	5_Sep	HW1	46	Adult	Female	Y	high	low	Y
	WM26	35844625	2010	5_Sep	5_Sep	HW1	46	Adult	Female	Y	high	low	Y
	WM62	35881274	2010	5_Sep	5_Sep	HW1	46	Adult	Female	Y	none	low	Y
	WM21	35800772	2010	5_Sep	5_Sep	HW1	46	Sub-adult	Female	N	none	high	N
	WM14	16575852	2010	5_Sep	5_Sep	HW1	46	Adult	Male	Y	high	none	Y
	WM27	16583269	2010	5_Sep	5_Sep	HW1	46	Adult	Male	Y	none	none	Y
	WM52	35795310	2010	5_Sep	5_Sep	HW1	46	Adult	Male	Y	none	high	Y
	WM2	35806884	2010	5_Sep	5_Sep	HW1	46	Adult	Male	N	none	none	Y
	WM25	35819101	2010	5_Sep	5_Sep	HW1	46	Adult	Male	Y	high	high	N
	WM4	35801568	2010	5_Sep	5_Sep	HW1	46	Sub-adult	Male	N	low	none	N
	WM17	35808340	2010	5_Sep	5_Sep	HW1	46	Sub-adult	Male	N	low	high	N
	WM6	35819061	2010	5_Sep	5_Sep	HW1	46	Sub-adult	Male	N	high	none	N
	WM71	35829274	2010	5_Sep	5_Sep	HW1	46	Sub-adult	Male	N	none	high	N
	WM109	35832596	2010	5_Sep	5_Sep	HW2	29	Adult	Female	Y	none	none	Y
	WM93	35832596	2010	5_Sep	5_Sep	HW2	29	Adult	Female	Y	none	none	Y
	WM78	48829082	2010	5_Sep	5_Sep	HW2	29	Adult	Female	Y	high	high	N
	WM102	48842561	2010	5_Sep	5_Sep	HW2	29	Adult	Female	N	low	none	N
	WM79	48842561	2010	5_Sep	5_Sep	HW2	29	Adult	Female	N	low	none	N
	WM106	35796568	2010	5_Sep	5_Sep	HW2	29	Adult	Male	N	high	high	N
	WM89	35801365	2010	5_Sep	5_Sep	HW2	29	Adult	Male	Y	low	high	Y
	WM84	35801365	2010	5_Sep	5_Sep	HW2	29	Adult	Male	Y	low	high	Y
	WM107	35821116	2010	5_Sep	5_Sep	HW2	29	Adult	Male	Y	high	none	N
	WM86	35882561	2010	5_Sep	5_Sep	HW2	29	Adult	Male	N	high	high	Y
	WM80	48838861	2010	5_Sep	5_Sep	HW2	29	Adult	Male	N	low	high	N
	WM100	48852813	2010	5_Sep	5_Sep	HW2	29	Adult	Male	Y	high	none	N
	WM74	48852813	2010	5_Sep	5_Sep	HW2	29	Adult	Male	Y	high	none	Y
	WM92	48854294	2010	5_Sep	5_Sep	HW2	29	Adult	Male	Y	low	none	N
	WM164	16578590	2010	5_Sep	5_Sep	HW3	44	Adult	Female	N	high	low	Y
	WM162	35797274	2010	5_Sep	5_Sep	HW3	44	Adult	Male	Y	high	low	Y
	WM136	35807596	2010	5_Sep	5_Sep	HW3	44	Adult	Male	Y	high	high	Y
	WM158	35823109	2010	5_Sep	5_Sep	HW3	44	Adult	Male	N	low	none	Y
	WM155	48807844	2010	5_Sep	5_Sep	HW3	44	Adult	Male	Y	high	high	N
	WM143	48822339	2010	5_Sep	5_Sep	HW3	44	Sub-adult	Male	N	high	none	N
	WM3	35800532	2010	5_Sep	5_Sep	HW4	30	Adult	Female	Y	high	low	N
	WM20	35819373	2010	5_Sep	5_Sep	HW4	30	Adult	Female	Y	none	high	N
	WM23	35821560	2010	5_Sep	5_Sep	HW4	30	Juvenile	Female	N	none	none	N
	WM170	16036258	2010	5_Sep	5_Sep	HW4	30	Sub-adult	Female	N	none	none	N
	WM13	35798098	2010	5_Sep	5_Sep	HW4	30	Sub-adult	Female	N	none	none	N
	WM15	35815574	2010	5_Sep	5_Sep	HW4	30	Sub-adult	Female	N	none	none	N
	WM8	35819629	2010	5_Sep	5_Sep	HW4	30	Sub-adult	Female	Y	none	none	N
	WM9	35831849	2010	5_Sep	5_Sep	HW4	30	Sub-adult	Female	Y	high	high	N
	WM5	35795526	2010	5_Sep	5_Sep	HW4	30	Adult	Male	Y	high	none	Y
	WM19	35795548	2010	5_Sep	5_Sep	HW4	30	Adult	Male	Y	low	none	N
	WM7	35800598	2010	5_Sep	5_Sep	HW4	30	Adult	Male	Y	high	none	N
	WM43	35806520	2010	5_Sep	5_Sep	HW4	30	Adult	Male	Y	low	high	N
	WM1	35817338	2010	5_Sep	5_Sep	HW4	30	Adult	Male	Y	high	high	N
	WM44	35821118	2010	5_Sep	5_Sep	HW4	30	Adult	Male	Y	none	high	N
	WM12	35834078	2010	5_Sep	5_Sep	HW4	30	Adult	Male	Y	low	none	N
	WM16	35861097	2010	5_Sep	5_Sep	HW4	30	Adult	Male	Y	high	none	Y
	WM216	15875115	2010	5_Sep	5_Sep	MW1	17	Adult	Female	Y	high	none	Y
	WM194	35874082	2010	5_Sep	5_Sep	MW1	17	Adult	Female	N	none	none	Y
	WM188	48854373	2010	5_Sep	5_Sep	MW1	17	Adult	Female	Y	none	low	N
	WM204	35862621	2010	5_Sep	5_Sep	MW1	17	Sub-adult	Male	N	none	none	Y
	WM236	15878100	2010	5_Sep	5_Sep	MW2	31	Adult	Female	Y	none	none	Y
	WM240	16577787	2010	5_Sep	5_Sep	MW2	31	Adult	Female	Y	low	none	Y
	WM284	35806795	2010	5_Sep	5_Sep	MW2	31	Adult	Female	N	none	high	N
	WM267	35832272	2010	5_Sep	5_Sep	MW2	31	Adult	Female	Y	high	low	N
	WM300	35840057	2010	5_Sep	5_Sep	MW2	31	Adult	Female	Y	none	none	Y
	WM254	48837315	2010	5_Sep	5_Sep	MW2	31	Adult	Female	Y	none	high	N
	WM247	35807315	2010	5_Sep	5_Sep	MW2	31	Adult	Male	Y	none	none	Y
	WM237	35808797	2010	5_Sep	5_Sep	MW2	31	Adult	Male	N	none	none	Y
	WM260	35812830	2010	5_Sep	5_Sep	MW2	31	Adult	Male	Y	none	low	N
	WM271	35819883	2010	5_Sep	5_Sep	MW2	31	Adult	Male	Y	none	low	Y
	WM248	35866520	2010	5_Sep	5_Sep	MW2	31	Adult	Male	Y	low	none	Y
	WM227	35872357	2010	5_Sep	5_Sep	MW2	31	Adult	Male	Y	none	low	Y
	WM264	35877606	2010	5_Sep	5_Sep	MW2	31	Adult	Male	Y	high	low	Y
	WM262	35890371	2010	5_Sep	5_Sep	MW2	31	Adult	Male	Y	high	none	Y
	WM239	48814820	2010	5_Sep	5_Sep	MW2	31	Adult	Male	Y	none	none	N
	WM257	35844885	2010	5_Sep	5_Sep	MW2	31	Sub-adult	Male	N	low	none	Y
	WM299	48852119	2010	5_Sep	5_Sep	MW2	31	Sub-adult	Male	N	none	none	N
	WM114	35808033	2010	6_Oct	6_Oct	HW2	30	Adult	Female	Y	none	none	Y
	WM99	35834066	2010	6_Oct	6_Oct	HW2	30	Adult	Female	N	high	low	Y
	WM115	35801365	2010	6_Oct	6_Oct	HW2	30	Adult	Male	Y	low	none	Y
	WM117	35827308	2010	6_Oct	6_Oct	HW2	30	Adult	Male	N	high	none	Y
	WM108	35845343	2010	6_Oct	6_Oct	HW2	30	Adult	Male	Y	high	high	Y
	WM142	16578590	2010	6_Oct	6_Oct	HW3	42	Adult	Female	N	high	low	Y
	WM141	48827314	2010	6_Oct	6_Oct	HW3	42	Adult	Female	N	high	high	Y
	WM125	48844344	2010	6_Oct	6_Oct	HW3	42	Adult	Female	N	high	high	Y
	WM135	48844377	2010	6_Oct	6_Oct	HW3	42	Adult	Female	N	high	high	Y
	WM139	35792117	2010	6_Oct	6_Oct	HW3	42	Adult	Male	N	high	low	Y
	WM140	35807596	2010	6_Oct	6_Oct	HW3	42	Adult	Male	N	high	low	Y
	WM128	48818587	2010	6_Oct	6_Oct	HW3	42	Adult	Male	N	high	high	N
	WM133	48830381	2010	6_Oct	6_Oct	HW3	42	Adult	Male	N	none	low	N
	WM163	48831555	2010	6_Oct	6_Oct	HW3	42	Adult	Male	N	low	high	N
	WM138	48839771	2010	6_Oct	6_Oct	HW3	42	Adult	Male	N	high	none	N
	WM134	48850083	2010	6_Oct	6_Oct	HW3	42	Adult	Male	Y	low	low	Y
	WM132	48843570	2010	6_Oct	6_Oct	HW4	46	Adult	Male	N	none	low	Y
	WM45	15875115	2010	6_Oct	6_Oct	MW1	25	Adult	Female	N	low	none	Y
	WM182	48816127	2010	6_Oct	6_Oct	MW1	25	Adult	Female	N	none	low	Y
	WM180	48810068	2010	6_Oct	6_Oct	MW1	25	Adult	Male	N	none	high	Y
	WM189	48831830	2010	6_Oct	6_Oct	MW1	25	Adult	Male	Y	none	none	N
	WM203	48843294	2010	6_Oct	6_Oct	MW1	25	Adult	Male	N	none	none	Y
	WM47	48852279	2010	6_Oct	6_Oct	MW1	25	Adult	Male	Y	none	none	Y
	WM48	15890037	2010	6_Oct	6_Oct	MW2	23	Adult	Male	Y	none	none	Y
	WM76	35834066	2010	7_Nov	7_Nov	HW2	29	Adult	Female	N	low	none	Y
	WM91	48820895	2010	7_Nov	7_Nov	HW2	29	Adult	Female	N	low	low	Y
	WM90	48836787	2010	7_Nov	7_Nov	HW2	29	Adult	Female	N	none	none	Y
	WM96	48838123	2010	7_Nov	7_Nov	HW2	29	Adult	Female	N	high	none	N
	WM81	48844366	2010	7_Nov	7_Nov	HW2	29	Adult	Female	N	high	low	Y
	WM85	35821116	2010	7_Nov	7_Nov	HW2	29	Adult	Male	Y	low	none	Y
	WM94	35827308	2010	7_Nov	7_Nov	HW2	29	Adult	Male	N	low	low	Y
	WM77	35828006	2010	7_Nov	7_Nov	HW2	29	Adult	Male	N	none	none	Y
	WM82	48829074	2010	7_Nov	7_Nov	HW2	29	Adult	Male	N	high	high	Y
	WM83	48838861	2010	7_Nov	7_Nov	HW2	29	Adult	Male	N	high	none	Y
	WM105	48846318	2010	7_Nov	7_Nov	HW2	29	Adult	Male	N	high	none	Y
	WM104	48850280	2010	7_Nov	7_Nov	HW2	29	Adult	Male	N	low	high	Y
	WM160	48837363	2010	7_Nov	7_Nov	HW3	24	Adult	Female	N	high	none	Y
	WM159	35792117	2010	7_Nov	7_Nov	HW3	24	Adult	Male	Y	high	high	Y
	WM151	48808611	2010	7_Nov	7_Nov	HW3	24	Adult	Male	Y	high	none	Y
	WM153	48818587	2010	7_Nov	7_Nov	HW3	24	Adult	Male	N	low	none	N
	WM198	35874082	2010	7_Nov	7_Nov	MW1	14	Adult	Female	N	none	high	Y
	WM209	48816127	2010	7_Nov	7_Nov	MW1	14	Adult	Female	N	none	low	Y
	WM208	48816283	2010	7_Nov	7_Nov	MW1	14	Adult	Female	N	high	none	Y
	WM214	48843118	2010	7_Nov	7_Nov	MW1	14	Adult	Male	N	high	high	Y
	WM232	35818617	2010	7_Nov	7_Nov	MW2	24	Adult	Female	N	low	none	Y
	WM253	48838805	2010	7_Nov	7_Nov	MW2	24	Adult	Female	N	none	none	Y
	WM235	48848794	2010	7_Nov	7_Nov	MW2	24	Adult	Female	N	low	low	Y
	WM226	35804056	2010	7_Nov	7_Nov	MW2	24	Adult	Male	N	low	none	Y
	WM287	35807315	2010	7_Nov	7_Nov	MW2	24	Adult	Male	N	none	low	Y
	WM272	35862861	2010	7_Nov	7_Nov	MW2	24	Adult	Male	N	none	none	Y
	WM258	35877606	2010	7_Nov	7_Nov	MW2	24	Adult	Male	N	none	none	Y
	WM270	48826845	2010	7_Nov	7_Nov	MW2	24	Adult	Male	N	none	low	Y
	WM263	50010793	2010	7_Nov	7_Nov	MW2	24	Adult	Male	N	low	none	N
	WM353	49826605	2011	1_May	1_May	HW1	9	Adult	Female	Y	low	low	N
	WM527	49830816	2011	1_May	1_May	HW1	9	Adult	Female	Y	high	high	N
	WM525	49836271	2011	1_May	1_May	HW1	9	Adult	Female	Y	none	high	N
	WM421	35812589	2011	1_May	1_May	HW1	9	Adult	Male	Y	high	high	N
	WM430	48853009	2011	1_May	1_May	HW1	9	Adult	Male	Y	high	high	N
	WM404	50029319	2011	1_May	1_May	HW1	9	Adult	Male	Y	none	none	N
	WM415	49843339	2011	1_May	1_May	HW1	9	Sub-adult	Male	Y	none	high	N
	WM431	50028316	2011	1_May	1_May	HW2	4	Adult	Female	Y	low	none	N
	WM402	35882561	2011	1_May	1_May	HW2	4	Adult	Male	Y	none	none	N
	WM503	48850280	2011	1_May	1_May	HW2	4	Adult	Male	Y	high	none	N
	WM320	35815841	2011	1_May	1_May	HW4	4	Adult	Male	Y	high	high	N
	WM400	35815841	2011	1_May	1_May	HW4	4	Adult	Male	Y	high	high	N
	WM470	50020524	2011	1_May	1_May	HW4	4	Adult	Male	Y	high	none	N
	WM332	50020524	2011	1_May	1_May	HW4	4	Adult	Male	Y	high	none	Y
	WM504	48816127	2011	1_May	1_May	MW1	26	Adult	Female	Y	high	none	N
	WM342	48825802	2011	1_May	1_May	MW1	26	Adult	Female	Y	low	none	N
	WM508	48825802	2011	1_May	1_May	MW1	26	Adult	Female	Y	low	none	Y
	WM499	49845340	2011	1_May	1_May	MW1	26	Adult	Female	Y	none	none	N
	WM309	35795356	2011	1_May	1_May	MW1	26	Adult	Male	Y	low	low	N
	WM493	49814119	2011	1_May	1_May	MW1	26	Adult	Male	Y	none	none	N
	WM434	49814792	2011	1_May	1_May	MW1	26	Adult	Male	Y	none	none	N
	WM307	49834335	2011	1_May	1_May	MW1	26	Adult	Male	Y	low	none	N
	WM334	49826605	2011	2_Jun	2JunJul	HW1	3	Adult	Female	Y	high	high	Y
	WM301	50001006	2011	2_Jun	2JunJul	HW2	7	Adult	Female	Y	high	none	N
	WM352	35801365	2011	2_Jun	2JunJul	HW2	7	Adult	Male	Y	high	none	N
	WM397	35882561	2011	2_Jun	2JunJul	HW2	7	Adult	Male	Y	low	none	Y
	WM367	50035288	2011	2_Jun	2JunJul	HW2	7	Adult	Male	Y	high	none	Y
	WM403	48854373	2011	2_Jun	2JunJul	MW1	28	Adult	Female	Y	low	none	Y
	WM375	49804057	2011	2_Jun	2JunJul	MW1	28	Adult	Female	N	low	high	N
	WM350	48852275	2011	2_Jun	2JunJul	MW1	28	Adult	Male	Y	low	none	Y
	WM501	49844866	2011	2_Jun	2JunJul	MW1	28	Adult	Male	Y	low	none	N
	WM327	49795568	2011	2_Jun	2JunJul	MW1	28	Sub-adult	Male	Y	low	none	N
	WM316	49842044	2011	2_Jun	2JunJul	MW1	28	Sub-adult	Male	N	high	none	N
	WM311	15878100	2011	2_Jun	2JunJul	MW2	29	Adult	Female	Y	none	none	N
	WM335	49843550	2011	3_Jul	2JunJul	HW4	4	Adult	Female	Y	none	none	Y
	WM365	49837810	2011	3_Jul	2JunJul	HW4	4	Adult	Male	Y	none	none	N
	WM362	35795310	2011	4_Aug	4_Aug	HW1	8	Adult	Male	Y	low	none	Y
	WM401	49826556	2011	4_Aug	4_Aug	HW2	12	Adult	Female	Y	none	high	Y
	WM436	48842561	2011	4_Aug	4_Aug	HW3	13	Adult	Female	Y	high	none	N
	WM366	50040796	2011	4_Aug	4_Aug	HW3	13	Adult	Female	Y	none	low	N
	WM425	49830296	2011	4_Aug	4_Aug	HW3	13	Adult	Male	Y	none	none	N
	WM338	35874082	2011	4_Aug	4_Aug	MW1	32	Adult	Female	N	low	high	Y
	WM506	48854373	2011	4_Aug	4_Aug	MW1	32	Adult	Female	Y	none	none	Y
	WM526	49804057	2011	4_Aug	4_Aug	MW1	32	Adult	Female	Y	low	none	Y
	WM399	49806369	2011	4_Aug	4_Aug	MW1	32	Adult	Female	N	none	low	Y
	WM409	49827330	2011	4_Aug	4_Aug	MW1	32	Adult	Female	N	none	high	Y
	WM429	49813316	2011	4_Aug	4_Aug	MW1	32	Sub-adult	Female	Y	none	none	N
	WM312	49790590	2011	4_Aug	4_Aug	MW1	32	Adult	Male	Y	low	low	Y
	WM304	49792840	2011	4_Aug	4_Aug	MW1	32	Adult	Male	Y	none	high	N
	WM324	49794797	2011	4_Aug	4_Aug	MW1	32	Adult	Male	Y	none	high	N
	WM361	49800381	2011	4_Aug	4_Aug	MW1	32	Adult	Male	Y	high	none	N
	WM496	49846857	2011	4_Aug	4_Aug	MW1	32	Adult	Male	Y	low	none	N
	WM489	49820009	2011	4_Aug	4_Aug	MW2	31	Adult	Female	Y	low	none	N
	WM420	49827809	2011	4_Aug	4_Aug	MW2	31	Adult	Male	N	low	high	Y
	WM507	49828116	2011	4_Aug	4_Aug	MW2	31	Adult	Male	Y	none	none	N
	WM432	49829280	2011	4_Aug	4_Aug	MW2	31	Adult	Male	Y	high	high	N
	WM426	49832635	2011	4_Aug	4_Aug	MW2	31	Adult	Male	Y	high	high	N
	WM492	49841288	2011	4_Aug	4_Aug	MW2	31	Adult	Male	Y	none	high	N
	WM428	50044572	2011	4_Aug	4_Aug	MW2	31	Adult	Male	Y	low	low	Y
	WM355	49810772	2011	5_Sep	5_Sep	HW1	20	Adult	Male	Y	none	none	N
	WM303	49813624	2011	5_Sep	5_Sep	HW1	20	Adult	Male	N	none	high	Y
	WM427	49824264	2011	5_Sep	5_Sep	HW1	20	Adult	Male	Y	none	none	N
	WM313	49812276	2011	5_Sep	5_Sep	HW2	30	Adult	Male	N	none	none	N
	WM515	49791294	2011	5_Sep	5_Sep	HW3	30	Adult	Female	Y	none	none	N
	WM433	49831333	2011	5_Sep	5_Sep	HW3	30	Adult	Female	Y	low	none	N
	WM497	49831526	2011	5_Sep	5_Sep	HW3	30	Adult	Female	Y	low	low	N
	WM502	49841808	2011	5_Sep	5_Sep	HW3	30	Adult	Female	Y	high	low	N
	WM494	50015589	2011	5_Sep	5_Sep	HW3	30	Adult	Female	Y	none	none	N
	WM326	49801537	2011	5_Sep	5_Sep	HW3	30	Juvenile	Female	N	none	low	N
	WM505	49808320	2011	5_Sep	5_Sep	HW3	30	Sub-adult	Female	N	none	none	N
	WM363	49798866	2011	5_Sep	5_Sep	HW3	30	Adult	Male	Y	low	none	N
	WM416	49792788	2011	5_Sep	5_Sep	HW3	30	Sub-adult	Male	N	none	none	N
	WM438	49802382	2011	5_Sep	5_Sep	HW4	35	Adult	Female	Y	low	none	Y
	WM373	49804382	2011	5_Sep	5_Sep	HW4	35	Adult	Male	Y	none	none	N
	WM495	49832607	2011	5_Sep	5_Sep	HW4	35	Adult	Male	N	none	none	N
	WM339	49804057	2011	5_Sep	5_Sep	MW1	29	Adult	Female	Y	low	none	Y
	WM340	49825603	2011	5_Sep	5_Sep	MW1	29	Adult	Male	Y	none	none	N
	WM407	49846857	2011	5_Sep	5_Sep	MW1	29	Adult	Male	Y	low	low	Y
	WM325	49824095	2011	5_Sep	5_Sep	MW1	29	Sub-adult	Male	N	none	high	N
	WM337	49794060	2011	5_Sep	5_Sep	MW2	15	Adult	Female	Y	low	high	N
	WM314	49805849	2011	5_Sep	5_Sep	MW2	15	Adult	Male	N	none	none	N
	WM412	49794334	2011	6_Oct	6_Oct	HW1	42	Adult	Female	N	low	low	N
	WM463	49794334	2011	6_Oct	6_Oct	HW1	33	Adult	Female	N	none	none	Y
	WM336	49801633	2011	6_Oct	6_Oct	HW1	42	Adult	Female	N	low	none	Y
	WM440	49801633	2011	6_Oct	6_Oct	HW1	33	Adult	Female	N	none	none	Y
	WM343	52823279	2011	6_Oct	6_Oct	HW1	42	Adult	Female	N	none	none	N
	WM517	52823279	2011	6_Oct	6_Oct	HW1	33	Adult	Female	N	none	low	Y
	WM450	52844778	2011	6_Oct	6_Oct	HW1	33	Adult	Female	N	none	high	Y
	WM518	52802881	2011	6_Oct	6_Oct	HW1	33	Sub-adult	Female	N	none	high	Y
	WM414	52831360	2011	6_Oct	6_Oct	HW1	42	Sub-adult	Female	N	none	none	N
	WM460	52831360	2011	6_Oct	6_Oct	HW1	33	Sub-adult	Female	N	none	low	Y
	WM458	52850122	2011	6_Oct	6_Oct	HW1	33	Sub-adult	Female	N	none	none	Y
	WM360	35795310	2011	6_Oct	6_Oct	HW1	42	Adult	Male	Y	none	high	Y
	WM321	49802373	2011	6_Oct	6_Oct	HW1	42	Adult	Male	N	none	none	Y
	WM474	49802373	2011	6_Oct	6_Oct	HW1	33	Adult	Male	Y	none	none	Y
	WM328	52818033	2011	6_Oct	6_Oct	HW1	42	Adult	Male	N	none	low	N
	WM377	52818033	2011	6_Oct	6_Oct	HW1	33	Adult	Male	N	none	high	Y
	WM302	52822080	2011	6_Oct	6_Oct	HW1	42	Adult	Male	N	none	none	N
	WM310	52824802	2011	6_Oct	6_Oct	HW1	42	Juvenile	Male	N	none	low	N
	WM371	52811633	2011	6_Oct	6_Oct	HW1	33	Sub-adult	Male	N	none	low	Y
	WM485	52822080	2011	6_Oct	6_Oct	HW1	33	Sub-adult	Male	N	none	low	Y
	WM359	52842087	2011	6_Oct	6_Oct	HW1	42	Sub-adult	Male	N	none	none	N
	WM475	52829106	2011	6_Oct	6_Oct	HW2	21	Sub-adult	Female	N	high	high	Y
	WM319	49799871	2011	6_Oct	6_Oct	HW2	22	Adult	Male	N	none	none	Y
	WM445	49799871	2011	6_Oct	6_Oct	HW2	21	Adult	Male	Y	none	none	Y
	WM388	49806322	2011	6_Oct	6_Oct	HW2	21	Adult	Male	N	none	high	Y
	WM354	52834807	2011	6_Oct	6_Oct	HW2	22	Adult	Male	N	none	low	N
	WM519	52834807	2011	6_Oct	6_Oct	HW2	21	Sub-adult	Male	N	none	high	Y
	WM410	48842561	2011	6_Oct	6_Oct	HW3	28	Adult	Female	N	low	low	Y
	WM347	48842561	2011	6_Oct	6_Oct	HW3	28	Adult	Female	N	low	low	Y
	WM522	48842561	2011	6_Oct	6_Oct	HW3	18	Adult	Female	N	low	none	Y
	WM351	52842030	2011	6_Oct	6_Oct	HW3	28	Adult	Female	N	none	high	N
	WM379	52842030	2011	6_Oct	6_Oct	HW3	18	Adult	Female	N	low	low	Y
	WM358	52842002	2011	6_Oct	6_Oct	HW3	28	Sub-adult	Female	N	none	high	N
	WM383	52842002	2011	6_Oct	6_Oct	HW3	18	Sub-adult	Female	N	none	low	Y
	WM346	49829081	2011	6_Oct	6_Oct	HW3	28	Adult	Male	Y	none	none	N
	WM385	49829081	2011	6_Oct	6_Oct	HW3	18	Adult	Male	N	none	none	Y
	WM369	52811537	2011	6_Oct	6_Oct	HW3	18	Adult	Male	N	low	high	Y
	WM449	52812087	2011	6_Oct	6_Oct	HW3	18	Adult	Male	N	none	none	Y
	WM393	52817101	2011	6_Oct	6_Oct	HW3	28	Adult	Male	N	none	high	N
	WM478	52817101	2011	6_Oct	6_Oct	HW3	18	Adult	Male	N	none	none	Y
	WM468	49819266	2011	6_Oct	6_Oct	HW3	18	Sub-adult	Male	N	low	none	Y
	WM308	52849283	2011	6_Oct	6_Oct	HW3	28	Sub-adult	Male	N	none	none	N
	WM481	52849283	2011	6_Oct	6_Oct	HW3	18	Sub-adult	Male	N	low	low	Y
	WM442	49822871	2011	6_Oct	6_Oct	HW4	35	Adult	Female	N	low	low	Y
	WM391	49829112	2011	6_Oct	6_Oct	HW4	35	Adult	Female	N	high	none	Y
	WM318	49830790	2011	6_Oct	6_Oct	HW4	53	Adult	Female	N	low	high	N
	WM372	49830790	2011	6_Oct	6_Oct	HW4	35	Adult	Female	Y	low	none	Y
	WM356	49836851	2011	6_Oct	6_Oct	HW4	53	Adult	Female	N	none	high	Y
	WM461	49846282	2011	6_Oct	6_Oct	HW4	35	Adult	Female	N	none	high	Y
	WM317	52805009	2011	6_Oct	6_Oct	HW4	53	Adult	Female	N	low	low	N
	WM466	52805009	2011	6_Oct	6_Oct	HW4	35	Adult	Female	N	none	none	Y
	WM418	52805593	2011	6_Oct	6_Oct	HW4	53	Adult	Female	N	none	none	N
	WM389	52805593	2011	6_Oct	6_Oct	HW4	35	Adult	Female	N	low	none	Y
	WM417	52826588	2011	6_Oct	6_Oct	HW4	53	Sub-adult	Female	N	high	high	N
	WM482	52826588	2011	6_Oct	6_Oct	HW4	35	Sub-adult	Female	N	low	low	Y
	WM487	49796812	2011	6_Oct	6_Oct	HW4	35	Adult	Male	N	none	none	Y
	WM331	49804382	2011	6_Oct	6_Oct	HW4	53	Adult	Male	N	none	high	N
	WM459	49806785	2011	6_Oct	6_Oct	HW4	35	Adult	Male	N	low	none	Y
	WM384	49815020	2011	6_Oct	6_Oct	HW4	35	Adult	Male	N	none	none	Y
	WM392	49845532	2011	6_Oct	6_Oct	HW4	35	Adult	Male	N	none	low	Y
	WM398	49804057	2011	6_Oct	6_Oct	MW1	25	Adult	Female	Y	low	none	Y
	WM448	49804057	2011	6_Oct	6_Oct	MW1	21	Adult	Female	Y	none	high	Y
	WM348	49806369	2011	6_Oct	6_Oct	MW1	25	Adult	Female	Y	none	low	Y
	WM473	49806369	2011	6_Oct	6_Oct	MW1	21	Adult	Female	Y	low	none	Y
	WM349	49835276	2011	6_Oct	6_Oct	MW1	25	Adult	Female	Y	none	low	Y
	WM374	49835276	2011	6_Oct	6_Oct	MW1	21	Adult	Female	Y	none	none	Y
	WM364	52817273	2011	6_Oct	6_Oct	MW1	25	Adult	Male	N	none	high	N
	WM380	52817273	2011	6_Oct	6_Oct	MW1	21	Adult	Male	N	none	high	Y
	WM479	52829341	2011	6_Oct	6_Oct	MW1	21	Adult	Male	N	none	none	Y
	WM455	49830613	2011	7_Nov	7_Nov	HW1	33	Adult	Female	N	low	none	Y
	WM446	49837279	2011	7_Nov	7_Nov	HW1	33	Adult	Male	N	none	none	Y
	WM464	52811633	2011	7_Nov	7_Nov	HW1	33	Adult	Male	N	none	none	Y
	WM306	49811771	2011	7_Nov	7_Nov	HW2	46	Adult	Female	N	low	high	Y
	WM500	49841112	2011	7_Nov	7_Nov	HW2	46	Adult	Female	N	none	none	Y
	WM381	52842550	2011	7_Nov	7_Nov	HW2	34	Adult	Female	N	low	low	Y
	WM457	52816531	2011	7_Nov	7_Nov	HW2	34	Sub-adult	Female	N	none	none	Y
	WM345	52842550	2011	7_Nov	7_Nov	HW2	46	Sub-adult	Female	N	none	high	N
	WM435	67090338	2011	7_Nov	7_Nov	HW2	46	Sub-adult	Female	N	none	low	N
	WM406	49804071	2011	7_Nov	7_Nov	HW2	46	Adult	Male	Y	none	none	Y
	WM419	49816313	2011	7_Nov	7_Nov	HW2	46	Adult	Male	N	none	low	Y
	WM424	52813559	2011	7_Nov	7_Nov	HW2	46	Adult	Male	N	none	none	Y
	WM387	52827776	2011	7_Nov	7_Nov	HW2	34	Adult	Male	N	none	high	Y
	WM411	52834807	2011	7_Nov	7_Nov	HW2	46	Adult	Male	N	none	low	Y
	WM510	52834807	2011	7_Nov	7_Nov	HW2	34	Adult	Male	N	none	none	Y
	WM408	52847028	2011	7_Nov	7_Nov	HW2	46	Adult	Male	N	none	low	Y
	WM521	52847028	2011	7_Nov	7_Nov	HW2	34	Adult	Male	N	low	none	Y
	WM330	52837334	2011	7_Nov	7_Nov	HW2	46	Sub-adult	Male	N	low	low	N
	WM394	48842561	2011	7_Nov	7_Nov	HW3	56	Adult	Female	N	low	none	Y
	WM471	48842561	2011	7_Nov	7_Nov	HW3	36	Adult	Female	N	low	high	Y
	WM528	52804816	2011	7_Nov	7_Nov	HW3	56	Adult	Female	N	none	none	N
	WM476	52830378	2011	7_Nov	7_Nov	HW3	36	Adult	Female	N	low	none	Y
	WM368	67090058	2011	7_Nov	7_Nov	HW3	56	Adult	Female	N	none	low	N
	WM491	49817281	2011	7_Nov	7_Nov	HW3	56	Sub-adult	Female	N	low	low	N
	WM305	52847292	2011	7_Nov	7_Nov	HW3	56	Adult	Male	N	none	none	N
	WM405	67075850	2011	7_Nov	7_Nov	HW3	56	Adult	Male	N	low	none	N
	WM413	67093789	2011	7_Nov	7_Nov	HW3	56	Sub-adult	Male	N	none	low	N
	WM386	67093789	2011	7_Nov	7_Nov	HW3	36	Sub-adult	Male	N	none	none	Y
	WM451	49796261	2011	7_Nov	7_Nov	HW4	46	Adult	Female	N	none	none	Y
	WM467	52806317	2011	7_Nov	7_Nov	HW4	46	Adult	Female	N	low	none	Y
	WM524	66859549	2011	7_Nov	7_Nov	HW4	46	Sub-adult	Female	N	low	low	Y
	WM516	49806785	2011	7_Nov	7_Nov	HW4	46	Adult	Male	N	none	none	Y
	WM465	52837334	2011	7_Nov	7_Nov	HW4	46	Sub-adult	Male	N	low	none	Y
	WM498	35818617	2011	7_Nov	7_Nov	MW1	33	Adult	Female	Y	none	high	N
	WM395	49812019	2011	7_Nov	7_Nov	MW1	33	Adult	Female	N	low	high	Y
	WM437	49841620	2011	7_Nov	7_Nov	MW1	33	Adult	Female	Y	low	low	Y
	WM523	49841620	2011	7_Nov	7_Nov	MW1	24	Adult	Female	N	none	none	Y
	WM490	49843330	2011	7_Nov	7_Nov	MW1	33	Adult	Female	Y	low	high	Y
	WM333	52805580	2011	7_Nov	7_Nov	MW1	33	Adult	Female	N	low	low	N
	WM378	52805580	2011	7_Nov	7_Nov	MW1	24	Adult	Female	N	none	low	Y
	WM443	52838364	2011	7_Nov	7_Nov	MW1	24	Sub-adult	Female	N	low	low	Y
	WM376	56064597	2011	7_Nov	7_Nov	MW1	24	Sub-adult	Female	N	none	none	Y
	WM329	49826277	2011	7_Nov	7_Nov	MW1	33	Adult	Male	Y	none	low	Y
	WM484	49826277	2011	7_Nov	7_Nov	MW1	24	Adult	Male	Y	low	none	Y
	WM396	52817273	2011	7_Nov	7_Nov	MW1	33	Adult	Male	N	none	high	Y
	WM322	66880312	2011	7_Nov	7_Nov	MW1	33	Adult	Male	N	none	high	N
	WM315	67005547	2011	7_Nov	7_Nov	MW1	33	Adult	Male	N	none	none	N
	WM341	66871070	2011	7_Nov	7_Nov	MW2	23	Adult	Female	N	none	high	N
