# Supplementary material for: Marked seasonal variation in the wild mouse gut microbiota
Source: ISME J. 2015 May 29;9(11):2423–34. doi: 10.1038/ismej.2015.53 (PMC4611506; doi:10.1038/ismej.2015.53)
Supplement: Supplementary Table S3 [file ismej201553x10.xls]

## Sheet: TableS3
	Table S3. Putative bacterial pathogens in the wild mouse gut microbiota.
	Class	Genus	Abundance (% 16S sequences)	Prevalence (% samples)
	Alphaproteobacteria	Bartonella	6.16836e-05	1.8711
	Epsilonproteobacteria	Campylobacter	0.00174623	7.90021
		Helicobacter	3.97209	97.921
	Gammaproteobacteria	Edwardsiella	0.000182214	6.02911
		Escherichia	2.18689	83.368
		Klebsiella	0.00161073	17.6715
		Yersinia	0.309965	44.4906
		Rickettsiella	0.0885926	37.422
		Legionella	0.000628908	3.7422
		Haemophilus	0.0004138	16.4241
		Pseudomonas	0.309947	73.1809
	Mollicutes	Mycoplasma	0.592486	46.1538
