# Supplementary material for: Marked seasonal variation in the wild mouse gut microbiota
Source: ISME J. 2015 May 29;9(11):2423–34. doi: 10.1038/ismej.2015.53 (PMC4611506; doi:10.1038/ismej.2015.53)
Supplement: Supplementary Table S4 [file ismej201553x11.xls]

## Sheet: TableS4
	Table S4. Prevalence of intestinal parasites.
	Parasite	Site of infection	Prevalence in dataset (% samples infected)
	NEMATODES
	Heligmosomoides polygyrus	Upper ileum	39.9573
	Aonchotheca murissylvatici	Upper ileum	7.05128
	Syphacia stroma	Throughout GI tract	6.41026
	Aspiculuris tetraptera	Throughout GI tract	0.641026
	Nematode sp. 1*	Throughout GI tract	0.618557
	COCCIDIA
	Eimeria hungaryensis	Upper ileum	29.2735
	Eimeria apionodes	Lower ileum	18.3761
	Eimeria sp. 1*	Lower ileum	9.40171
	Eimeria sp. 2*	Lower ileum	0.854701
	Eimeria sp. 3*	Lower ileum	0.42735
	CESTODES
	Cestode sp. 1*	Lower ileum	6.19658
	Hymenolepid sp.	Lower ileum	4.91453
	Cestode sp. 2*	Lower ileum	0.213675
	*Could not be identiﬁed to a lower taxonomic level based on egg/oocyst morphology alone.
