# Supplementary material for: Marked seasonal variation in the wild mouse gut microbiota
Source: ISME J. 2015 May 29;9(11):2423–34. doi: 10.1038/ismej.2015.53 (PMC4611506; doi:10.1038/ismej.2015.53)
Supplement: Supplementary Table S5 [file ismej201553x12.xls]

## Sheet: TableS5
	Table S5. Taxonomic groups associated with season (LefSe analysis*).
	Taxa	2010	2011
	p_Bacteroidetes	Fall
	p_Bacteroidetes.c_Bacteroidia	Fall
	p_Bacteroidetes.c_Bacteroidia.o_Bacteroidales	Fall
	p_Bacteroidetes.c_Bacteroidia.o_Bacteroidales.f_	Fall
	p_Bacteroidetes.c_Bacteroidia.o_Bacteroidales.f_.g_	Fall
	p_Bacteroidetes.c_Bacteroidia.o_Bacteroidales.f_Rikenellaceae	Fall	Fall
	p_Bacteroidetes.c_Bacteroidia.o_Bacteroidales.f_Rikenellaceae.g_Alistipes	Fall	Fall
	p_Firmicutes.c_Bacilli.o_Lactobacillales.f_Streptococcaceae		Fall
	p_Firmicutes.c_Bacilli.o_Lactobacillales.f_Streptococcaceae.g_Streptococcus		Fall
	p_Firmicutes.c_Clostridia	Fall	Fall
	p_Firmicutes.c_Clostridia.o_Clostridiales	Fall	Fall
	p_Firmicutes.c_Clostridia.o_Clostridiales.f_Lachnospiraceae	Fall
	p_Firmicutes.c_Clostridia.o_Clostridiales.f_Lachnospiraceae.g_		Fall
	p_Firmicutes.c_Clostridia.o_Clostridiales.f_Ruminococcaceae	Fall
	p_Firmicutes.c_Clostridia.o_Clostridiales.f_Ruminococcaceae.g_	Fall
	p_Proteobacteria	Fall
	p_Proteobacteria.c_Epsilonproteobacteria	Fall	Fall
	p_Proteobacteria.c_Epsilonproteobacteria.o_Campylobacterales	Fall	Fall
	p_Proteobacteria.c_Epsilonproteobacteria.o_Campylobacterales.f_Helicobacteraceae	Fall	Fall
	p_Proteobacteria.c_Epsilonproteobacteria.o_Campylobacterales.f_Helicobacteraceae.g_Helicobacter	Fall	Fall
	p_Firmicutes	Spring
	p_Firmicutes.c_Bacilli	Spring	Spring
	p_Firmicutes.c_Bacilli.o_Lactobacillales	Spring	Spring
	p_Firmicutes.c_Bacilli.o_Lactobacillales.f_Lactobacillaceae	Spring	Spring
	p_Firmicutes.c_Bacilli.o_Lactobacillales.f_Lactobacillaceae.g_Lactobacillus	Spring	Spring
	p_Proteobacteria.c_Gammaproteobacteria		Spring
	p_Proteobacteria.c_Gammaproteobacteria.o_Enterobacteriales		Spring
	p_Proteobacteria.c_Gammaproteobacteria.o_Enterobacteriales.f_Enterobacteriaceae		Spring
	*Note: only genus-level or higher groups with an LDA>2 are shown. Groups without a name represent unassigned taxa.
