# Supplementary material for: Marked seasonal variation in the wild mouse gut microbiota
Source: ISME J. 2015 May 29;9(11):2423–34. doi: 10.1038/ismej.2015.53 (PMC4611506; doi:10.1038/ismej.2015.53)
Supplement: Supplementary Table S6 [file ismej201553x13.xls]

## Sheet: TableS6
	Table S6. Variance explained by predictor variables in linear mixed models*.
	Fixed effects	Bray-Curtis PC1	Bray-Curtis PC2	Variance explain by mouse ID	Notes
	None	0	0	0.503	No fixed effects
	Year only	0.0703566	0.0147879	0.418	Main effect of year only
	Month only	0.438656	0.10131	0.353	Main effect of month only
	Month+year	0.487228	0.10533	0.34	Additive effects of month and year
	Month*year	0.518965	0.194603	0.333	Month effect can vary between years
	Full model	0.637448	0.269616	0.18	Month effect can vary between years, and all other terms in Table 1 fitted
	*Marginal R2 values are shown, indicating the proportion of variance explained by the combination of fixed effects shown.
